# Supplementary material for: Explainable post hoc portfolio management financial policy of a Deep Reinforcement Learning agent
Source: PLoS One. 2025 Jan 16;20(1):e0315528. doi: 10.1371/journal.pone.0315528 (PMC11737690; doi:10.1371/journal.pone.0315528)
Supplement: S1 Data — (XLSX) [file pone.0315528.s001.xlsx]

## Sheet: Worksheet
TIME	CLOSE	OPEN	HIGH	LOW	VOLUME (in millions)	PERCENT	CODE
2015-01-05	106.25	108.29	108.65	105.41	64.29	-0.0282	AAPL
2015-01-06	106.26	106.54	107.43	104.63	65.8	0.0001	AAPL
2015-01-07	107.75	107.2	108.2	106.69	40.11	0.014	AAPL
2015-01-08	111.89	109.23	112.15	108.7	59.36	0.0384	AAPL
2015-01-09	112.01	112.67	113.25	110.21	53.7	0.0011	AAPL
2015-01-12	109.25	112.6	112.63	108.8	49.65	-0.0246	AAPL
2015-01-13	110.22	111.43	112.8	108.91	67.09	0.0089	AAPL
2015-01-14	109.8	109.04	110.49	108.5	48.96	-0.0038	AAPL
2015-01-15	106.82	110	110.06	106.66	60.01	-0.0271	AAPL
2015-01-16	105.99	107.03	107.58	105.2	78.51	-0.0078	AAPL
2015-01-20	108.72	107.84	108.87	106.5	49.9	0.0258	AAPL
2015-01-21	109.55	108.95	111.06	108.27	48.58	0.0076	AAPL
2015-01-22	112.4	110.26	112.47	109.72	53.8	0.026	AAPL
2015-01-23	112.98	112.3	113.75	111.53	46.46	0.0052	AAPL
2015-01-26	113.1	113.74	114.36	112.8	55.61	0.0011	AAPL
2015-01-27	109.14	112.42	112.48	109.03	95.57	-0.035	AAPL
2015-01-28	115.31	117.62	118.12	115.31	146.48	0.0565	AAPL
2015-01-29	118.9	116.32	119.19	115.56	84.44	0.0311	AAPL
2015-01-30	117.16	118.4	120	116.85	83.75	-0.0146	AAPL
2015-02-02	118.63	118.05	119.17	116.08	62.74	0.0125	AAPL
2015-02-03	118.65	118.5	119.09	117.61	51.92	0.0002	AAPL
2015-02-04	119.56	118.5	120.51	118.31	70.15	0.0077	AAPL
2015-02-05	119.94	120.02	120.23	119.25	42.25	0.0032	AAPL
2015-02-06	118.93	120.02	120.25	118.45	43.71	-0.0084	AAPL
2015-02-09	119.72	118.55	119.84	118.43	38.89	0.0066	AAPL
2015-02-10	122.02	120.17	122.15	120.16	62.01	0.0192	AAPL
2015-02-11	124.88	122.77	124.92	122.5	73.56	0.0234	AAPL
2015-02-12	126.46	126.06	127.48	125.57	74.47	0.0127	AAPL
2015-02-13	127.08	127.28	127.28	125.65	54.27	0.0049	AAPL
2015-02-17	127.83	127.49	128.88	126.92	63.15	0.0059	AAPL
2015-02-18	128.72	127.62	128.78	127.45	44.89	0.007	AAPL
2015-02-19	128.45	128.48	129.03	128.33	37.36	-0.0021	AAPL
2015-02-20	129.5	128.62	129.5	128.05	48.95	0.0082	AAPL
2015-02-23	133	130.02	133	129.66	70.97	0.027	AAPL
2015-02-24	132.17	132.94	133.6	131.17	69.23	-0.0062	AAPL
2015-02-25	128.79	131.56	131.6	128.15	74.71	-0.0256	AAPL
2015-02-26	130.41	128.78	130.87	126.61	91.29	0.0126	AAPL
2015-02-27	128.46	130	130.57	128.24	62.01	-0.015	AAPL
2015-03-02	129.09	129.25	130.28	128.3	48.1	0.0049	AAPL
2015-03-03	129.36	128.96	129.52	128.09	37.82	0.0021	AAPL
2015-03-04	128.54	129.1	129.56	128.32	31.67	-0.0063	AAPL
2015-03-05	126.41	128.58	128.75	125.76	56.52	-0.0166	AAPL
2015-03-06	126.6	128.4	129.37	126.26	72.84	0.0015	AAPL
2015-03-09	127.14	127.96	129.57	125.06	88.53	0.0043	AAPL
2015-03-10	124.51	126.41	127.22	123.8	68.86	-0.0207	AAPL
2015-03-11	122.24	124.75	124.77	122.11	68.94	-0.0182	AAPL
2015-03-12	124.45	122.31	124.9	121.63	48.36	0.0181	AAPL
2015-03-13	123.59	124.4	125.4	122.58	51.83	-0.0069	AAPL
2015-03-16	124.95	123.88	124.95	122.87	35.87	0.011	AAPL
2015-03-17	127.04	125.9	127.32	125.65	51.02	0.0167	AAPL
2015-03-18	128.47	127	129.16	126.37	65.27	0.0113	AAPL
2015-03-19	127.5	128.75	129.25	127.4	45.81	-0.0076	AAPL
2015-03-20	125.9	128.25	128.4	125.16	68.7	-0.0125	AAPL
2015-03-23	127.21	127.12	127.85	126.52	37.71	0.0104	AAPL
2015-03-24	126.69	127.23	128.04	126.56	32.84	-0.0041	AAPL
2015-03-25	123.38	126.54	126.82	123.38	51.66	-0.0261	AAPL
2015-03-26	124.24	122.76	124.88	122.6	47.57	0.007	AAPL
2015-03-27	123.25	124.57	124.7	122.91	39.55	-0.008	AAPL
2015-03-30	126.37	124.05	126.4	124	47.1	0.0253	AAPL
2015-03-31	124.43	126.09	126.49	124.36	42.09	-0.0154	AAPL
2015-04-01	124.25	124.82	125.12	123.1	40.62	-0.0014	AAPL
2015-04-02	125.32	125.03	125.56	124.19	32.22	0.0086	AAPL
2015-04-06	127.35	124.47	127.51	124.33	37.19	0.0162	AAPL
2015-04-07	126.01	127.64	128.12	125.98	35.01	-0.0105	AAPL
2015-04-08	125.6	125.85	126.4	124.97	37.33	-0.0033	AAPL
2015-04-09	126.56	125.85	126.58	124.66	32.48	0.0076	AAPL
2015-04-10	127.1	125.95	127.21	125.26	40.19	0.0043	AAPL
2015-04-13	126.85	128.37	128.57	126.61	36.37	-0.002	AAPL
2015-04-14	126.3	127	127.29	125.91	25.52	-0.0043	AAPL
2015-04-15	126.78	126.41	127.13	126.01	28.97	0.0038	AAPL
2015-04-16	126.17	126.28	127.1	126.11	28.37	-0.0048	AAPL
2015-04-17	124.75	125.55	126.14	124.46	51.96	-0.0113	AAPL
2015-04-20	127.6	125.57	128.12	125.17	47.05	0.0228	AAPL
2015-04-21	126.91	128.1	128.2	126.67	32.44	-0.0054	AAPL
2015-04-22	128.62	126.99	128.87	126.32	37.65	0.0135	AAPL
2015-04-23	129.67	128.3	130.42	128.14	45.77	0.0082	AAPL
2015-04-24	130.28	130.49	130.63	129.23	44.53	0.0047	AAPL
2015-04-27	132.65	132.31	133.13	131.15	96.95	0.0182	AAPL
2015-04-28	130.56	134.46	134.54	129.57	118.92	-0.0158	AAPL
2015-04-29	128.64	130.16	131.59	128.3	63.39	-0.0147	AAPL
2015-04-30	125.15	127.5	127.88	124.58	83.2	-0.0271	AAPL
2015-05-01	128.95	126.1	130.13	125.3	58.51	0.0304	AAPL
2015-05-04	128.7	129.5	130.57	128.26	50.99	-0.0019	AAPL
2015-05-05	125.8	128.15	128.45	125.78	49.27	-0.0225	AAPL
2015-05-06	125.01	126.56	126.75	123.36	72.14	-0.0063	AAPL
2015-05-07	125.26	124.77	126.08	124.02	43.94	0.002	AAPL
2015-05-08	127.62	126.68	127.62	126.11	55.55	0.0188	AAPL
2015-05-11	126.32	127.39	127.56	125.62	42.04	-0.0102	AAPL
2015-05-12	125.86	125.6	126.88	124.82	48.16	-0.0036	AAPL
2015-05-13	126.01	126.15	127.19	125.87	34.69	0.0012	AAPL
2015-05-14	128.95	127.41	128.95	127.16	45.2	0.0233	AAPL
2015-05-15	128.77	129.07	129.49	128.21	38.21	-0.0014	AAPL
2015-05-18	130.19	128.38	130.72	128.36	50.88	0.011	AAPL
2015-05-19	130.07	130.69	130.88	129.64	44.63	-0.0009	AAPL
2015-05-20	130.06	130	130.98	129.34	36.45	-0.0001	AAPL
2015-05-21	131.39	130.07	131.63	129.83	39.73	0.0102	AAPL
2015-05-22	132.54	131.6	132.97	131.4	45.6	0.0088	AAPL
2015-05-26	129.62	132.6	132.91	129.12	70.7	-0.022	AAPL
2015-05-27	132.04	130.34	132.26	130.05	45.83	0.0187	AAPL
2015-05-28	131.78	131.86	131.95	131.1	30.73	-0.002	AAPL
2015-05-29	130.28	131.23	131.45	129.9	50.88	-0.0114	AAPL
2015-06-01	130.53	131.2	131.39	130.05	32.11	0.0019	AAPL
2015-06-02	129.96	129.86	130.66	129.32	33.67	-0.0044	AAPL
2015-06-03	130.12	130.66	130.94	129.9	30.98	0.0012	AAPL
2015-06-04	129.36	129.58	130.58	128.91	38.45	-0.0058	AAPL
2015-06-05	128.65	129.5	129.69	128.36	35.63	-0.0055	AAPL
2015-06-08	127.8	128.9	129.21	126.83	52.67	-0.0066	AAPL
2015-06-09	127.42	126.7	128.08	125.62	56.08	-0.003	AAPL
2015-06-10	128.88	127.92	129.34	127.85	39.09	0.0115	AAPL
2015-06-11	128.59	129.18	130.18	128.47	35.39	-0.0023	AAPL
2015-06-12	127.17	128.19	128.33	127.11	36.89	-0.011	AAPL
2015-06-15	126.92	126.1	127.24	125.71	43.99	-0.002	AAPL
2015-06-16	127.6	127.03	127.85	126.37	31.49	0.0054	AAPL
2015-06-17	127.3	127.72	127.88	126.74	32.92	-0.0024	AAPL
2015-06-18	127.88	127.23	128.31	127.22	35.41	0.0046	AAPL
2015-06-19	126.6	127.71	127.82	126.4	54.72	-0.01	AAPL
2015-06-22	127.61	127.49	128.06	127.08	34.04	0.008	AAPL
2015-06-23	127.03	127.48	127.61	126.88	30.27	-0.0045	AAPL
2015-06-24	128.11	127.21	129.8	127.12	55.28	0.0085	AAPL
2015-06-25	127.5	128.86	129.2	127.5	31.94	-0.0048	AAPL
2015-06-26	126.75	127.67	127.99	126.51	44.07	-0.0059	AAPL
2015-06-29	124.53	125.46	126.47	124.48	49.16	-0.0175	AAPL
2015-06-30	125.42	125.57	126.12	124.86	44.37	0.0071	AAPL
2015-07-01	126.6	126.9	126.94	125.99	30.24	0.0094	AAPL
2015-07-02	126.44	126.43	126.69	125.77	27.21	-0.0013	AAPL
2015-07-06	126	124.94	126.23	124.85	28.06	-0.0035	AAPL
2015-07-07	125.69	125.89	126.15	123.77	46.95	-0.0025	AAPL
2015-07-08	122.57	124.48	124.64	122.54	60.76	-0.0248	AAPL
2015-07-09	120.07	123.85	124.06	119.22	78.6	-0.0204	AAPL
2015-07-10	123.28	121.94	123.85	121.21	61.35	0.0267	AAPL
2015-07-13	125.66	125.03	125.75	124.32	41.44	0.0193	AAPL
2015-07-14	125.61	126.04	126.37	125.04	31.77	-0.0004	AAPL
2015-07-15	126.82	125.72	127.15	125.58	33.65	0.0096	AAPL
2015-07-16	128.51	127.74	128.57	127.35	36.22	0.0133	AAPL
2015-07-17	129.62	129.08	129.62	128.31	46.16	0.0086	AAPL
2015-07-20	132.07	130.97	132.97	130.7	58.9	0.0189	AAPL
2015-07-21	130.75	132.85	132.92	130.32	76.76	-0.01	AAPL
2015-07-22	125.22	121.99	125.5	121.99	115.45	-0.0423	AAPL
2015-07-23	125.16	126.2	127.09	125.06	51	-0.0005	AAPL
2015-07-24	124.5	125.32	125.74	123.9	42.16	-0.0053	AAPL
2015-07-27	122.77	123.09	123.61	122.12	44.46	-0.0139	AAPL
2015-07-28	123.38	123.38	123.91	122.55	33.62	0.005	AAPL
2015-07-29	122.99	123.15	123.5	122.27	37.01	-0.0032	AAPL
2015-07-30	122.37	122.32	122.57	121.71	33.63	-0.005	AAPL
2015-07-31	121.3	122.6	122.64	120.91	42.88	-0.0087	AAPL
2015-08-03	118.44	121.5	122.57	117.52	69.98	-0.0236	AAPL
2015-08-04	114.64	117.42	117.7	113.25	124.14	-0.0321	AAPL
2015-08-05	115.4	112.95	117.44	112.1	99.31	0.0066	AAPL
2015-08-06	115.13	115.97	116.5	114.11	52.9	-0.0023	AAPL
2015-08-07	115.52	114.58	116.25	114.5	38.67	0.0034	AAPL
2015-08-10	119.72	116.53	119.99	116.53	54.95	0.0364	AAPL
2015-08-11	113.49	117.81	118.18	113.33	97.08	-0.052	AAPL
2015-08-12	115.24	112.53	115.42	109.63	101.69	0.0154	AAPL
2015-08-13	115.15	116.04	116.4	114.54	48.54	-0.0008	AAPL
2015-08-14	115.96	114.32	116.31	114.01	42.93	0.007	AAPL
2015-08-17	117.16	116.04	117.65	115.5	40.88	0.0103	AAPL
2015-08-18	116.5	116.43	117.44	116.01	34.56	-0.0056	AAPL
2015-08-19	115.01	116.1	116.52	114.68	48.29	-0.0128	AAPL
2015-08-20	112.65	114.08	114.35	111.63	68.5	-0.0205	AAPL
2015-08-21	105.76	110.43	111.9	105.64	128.28	-0.0612	AAPL
2015-08-24	103.12	94.87	108.8	92	162.21	-0.025	AAPL
2015-08-25	103.74	111.11	111.11	103.5	103.6	0.006	AAPL
2015-08-26	109.69	107.08	109.89	105.05	96.77	0.0574	AAPL
2015-08-27	112.92	112.23	113.24	110.02	84.62	0.0294	AAPL
2015-08-28	113.29	112.17	113.31	111.54	53.16	0.0033	AAPL
2015-08-31	112.76	112.03	114.53	112	56.23	-0.0047	AAPL
2015-09-01	107.72	110.15	111.88	107.36	76.85	-0.0447	AAPL
2015-09-02	112.34	110.23	112.34	109.13	61.89	0.0429	AAPL
2015-09-03	110.37	112.49	112.78	110.04	53.23	-0.0175	AAPL
2015-09-04	109.27	108.97	110.45	108.51	50	-0.01	AAPL
2015-09-08	112.31	111.65	112.56	110.32	54.84	0.0278	AAPL
2015-09-09	110.15	113.76	114.02	109.77	85.01	-0.0192	AAPL
2015-09-10	112.57	110.27	113.28	109.9	62.89	0.022	AAPL
2015-09-11	114.21	111.79	114.21	111.76	49.92	0.0146	AAPL
2015-09-14	115.31	116.58	116.89	114.86	58.36	0.0096	AAPL
2015-09-15	116.28	115.93	116.53	114.42	43.34	0.0084	AAPL
2015-09-16	116.41	116.25	116.54	115.44	37.17	0.0011	AAPL
2015-09-17	113.92	115.66	116.49	113.72	64.11	-0.0214	AAPL
2015-09-18	113.45	112.21	114.3	111.87	74.29	-0.0041	AAPL
2015-09-21	115.21	113.67	115.37	113.66	50.22	0.0155	AAPL
2015-09-22	113.4	113.38	114.18	112.52	50.35	-0.0157	AAPL
2015-09-23	114.32	113.63	114.72	113.3	35.76	0.0081	AAPL
2015-09-24	115	113.25	115.5	112.37	50.22	0.0059	AAPL
2015-09-25	114.71	116.44	116.69	114.02	56.15	-0.0025	AAPL
2015-09-28	112.44	113.85	114.57	112.44	52.11	-0.0198	AAPL
2015-09-29	109.06	112.83	113.51	107.86	73.37	-0.0301	AAPL
2015-09-30	110.3	110.17	111.54	108.73	66.47	0.0114	AAPL
2015-10-01	109.58	109.07	109.62	107.31	63.93	-0.0065	AAPL
2015-10-02	110.38	108.01	111.01	107.55	58.02	0.0073	AAPL
2015-10-05	110.78	109.88	111.37	109.07	52.06	0.0036	AAPL
2015-10-06	111.31	110.63	111.74	109.77	48.86	0.0048	AAPL
2015-10-07	110.78	111.74	111.77	109.41	46.77	-0.0048	AAPL
2015-10-08	109.5	110.19	110.19	108.21	61.98	-0.0116	AAPL
2015-10-09	112.12	110	112.28	109.49	52.77	0.0239	AAPL
2015-10-12	111.6	112.73	112.75	111.44	30.47	-0.0046	AAPL
2015-10-13	111.79	110.82	112.45	110.68	33.05	0.0017	AAPL
2015-10-14	110.21	111.29	111.52	109.56	44.46	-0.0141	AAPL
2015-10-15	111.86	110.93	112.1	110.49	37.67	0.015	AAPL
2015-10-16	111.04	111.78	112	110.53	39.23	-0.0073	AAPL
2015-10-19	111.73	110.8	111.75	110.11	29.76	0.0062	AAPL
2015-10-20	113.77	111.34	114.17	110.82	48.97	0.0183	AAPL
2015-10-21	113.76	114	115.58	113.7	42.33	-0.0001	AAPL
2015-10-22	115.5	114.33	115.5	114.1	41.65	0.0153	AAPL
2015-10-23	119.08	116.7	119.23	116.33	59.37	0.031	AAPL
2015-10-26	115.28	118.08	118.13	114.92	66.33	-0.0319	AAPL
2015-10-27	114.55	115.4	116.54	113.99	69.88	-0.0063	AAPL
2015-10-28	119.27	116.93	119.3	116.06	85.55	0.0412	AAPL
2015-10-29	120.53	118.7	120.69	118.27	51.23	0.0106	AAPL
2015-10-30	119.5	120.99	121.22	119.45	49.37	-0.0085	AAPL
2015-11-02	121.18	119.87	121.36	119.61	32.2	0.0141	AAPL
2015-11-03	122.57	120.79	123.49	120.7	45.52	0.0115	AAPL
2015-11-04	122	123.13	123.82	121.62	44.89	-0.0047	AAPL
2015-11-05	120.92	121.85	122.69	120.18	39.55	-0.0089	AAPL
2015-11-06	121.06	121.11	121.81	120.62	33.04	0.0012	AAPL
2015-11-09	120.57	120.96	121.81	120.05	33.87	-0.004	AAPL
2015-11-10	116.77	116.9	118.07	116.06	59.13	-0.0315	AAPL
2015-11-11	116.11	116.37	117.42	115.21	45.22	-0.0057	AAPL
2015-11-12	115.72	116.26	116.82	115.65	32.53	-0.0034	AAPL
2015-11-13	112.34	115.2	115.57	112.27	45.81	-0.0292	AAPL
2015-11-16	114.17	111.38	114.24	111	38.11	0.0163	AAPL
2015-11-17	113.69	114.92	115.05	113.32	27.62	-0.0042	AAPL
2015-11-18	117.29	115.76	117.49	115.5	46.67	0.0317	AAPL
2015-11-19	118.78	117.64	119.75	116.76	43.3	0.0127	AAPL
2015-11-20	119.3	119.2	119.92	118.85	34.29	0.0044	AAPL
2015-11-23	117.75	119.27	119.73	117.34	32.48	-0.013	AAPL
2015-11-24	118.88	117.33	119.35	117.12	42.8	0.0096	AAPL
2015-11-25	118.03	119.21	119.23	117.92	21.39	-0.0072	AAPL
2015-11-27	117.81	118.29	118.41	117.6	13.05	-0.0019	AAPL
2015-11-30	118.3	117.99	119.41	117.75	39.18	0.0042	AAPL
2015-12-01	117.34	118.75	118.81	116.86	34.85	-0.0081	AAPL
2015-12-02	116.28	117.05	118.11	116.08	33.39	-0.009	AAPL
2015-12-03	115.2	116.55	116.79	114.22	41.57	-0.0093	AAPL
2015-12-04	119.03	115.29	119.25	115.11	57.78	0.0332	AAPL
2015-12-07	118.28	118.98	119.86	117.81	32.08	-0.0063	AAPL
2015-12-08	118.23	117.52	118.6	116.86	34.31	-0.0004	AAPL
2015-12-09	115.62	117.64	117.69	115.08	46.36	-0.0221	AAPL
2015-12-10	116.17	116.04	116.94	115.51	29.21	0.0048	AAPL
2015-12-11	113.18	115.19	115.39	112.85	46.89	-0.0257	AAPL
2015-12-14	112.48	112.18	112.68	109.79	65	-0.0062	AAPL
2015-12-15	110.49	111.94	112.8	110.35	53.32	-0.0177	AAPL
2015-12-16	111.34	111.07	111.99	108.8	56.24	0.0077	AAPL
2015-12-17	108.98	112.02	112.25	108.98	44.77	-0.0212	AAPL
2015-12-18	106.03	108.91	109.52	105.81	96.45	-0.0271	AAPL
2015-12-21	107.33	107.28	107.37	105.57	47.59	0.0123	AAPL
2015-12-22	107.23	107.4	107.72	106.45	32.79	-0.0009	AAPL
2015-12-23	108.61	107.27	108.85	107.2	32.66	0.0129	AAPL
2015-12-24	108.03	109	109	107.95	13.6	-0.0053	AAPL
2015-12-28	106.82	107.59	107.69	106.18	26.7	-0.0112	AAPL
2015-12-29	108.74	106.96	109.43	106.86	30.93	0.018	AAPL
2015-12-30	107.32	108.58	108.7	107.18	25.21	-0.0131	AAPL
2015-12-31	105.26	107.01	107.03	104.82	40.91	-0.0192	AAPL
2016-01-04	105.35	102.61	105.37	102	67.65	0.0009	AAPL
2016-01-05	102.71	105.75	105.85	102.41	55.79	-0.0251	AAPL
2016-01-06	100.7	100.56	102.37	99.87	68.46	-0.0196	AAPL
2016-01-07	96.45	98.68	100.13	96.43	81.09	-0.0422	AAPL
2016-01-08	96.96	98.55	99.11	96.76	70.8	0.0053	AAPL
2016-01-11	98.53	98.97	99.06	97.34	49.74	0.0162	AAPL
2016-01-12	99.96	100.55	100.69	98.84	49.15	0.0145	AAPL
2016-01-13	97.39	100.32	101.19	97.3	62.44	-0.0257	AAPL
2016-01-14	99.52	97.96	100.48	95.74	63.17	0.0219	AAPL
2016-01-15	97.13	96.2	97.71	95.36	79.83	-0.024	AAPL
2016-01-19	96.66	98.41	98.65	95.5	53.09	-0.0048	AAPL
2016-01-20	96.79	95.1	98.19	93.42	72.33	0.0013	AAPL
2016-01-21	96.3	97.06	97.88	94.94	52.16	-0.0051	AAPL
2016-01-22	101.42	98.63	101.46	98.37	65.8	0.0532	AAPL
2016-01-25	99.44	101.52	101.53	99.21	51.79	-0.0195	AAPL
2016-01-26	99.99	99.93	100.88	98.07	75.08	0.0055	AAPL
2016-01-27	93.42	96.04	96.63	93.34	133.37	-0.0657	AAPL
2016-01-28	94.09	93.79	94.52	92.39	55.68	0.0072	AAPL
2016-01-29	97.34	94.79	97.34	94.35	64.42	0.0345	AAPL
2016-02-01	96.43	96.47	96.71	95.4	40.94	-0.0093	AAPL
2016-02-02	94.48	95.42	96.04	94.28	37.36	-0.0202	AAPL
2016-02-03	96.35	95	96.84	94.08	45.96	0.0198	AAPL
2016-02-04	96.6	95.86	97.33	95.19	46.47	0.0026	AAPL
2016-02-05	94.02	96.52	96.92	93.69	46.42	-0.0267	AAPL
2016-02-08	95.01	93.13	95.7	93.04	54.02	0.0105	AAPL
2016-02-09	94.99	94.29	95.94	93.93	44.33	-0.0002	AAPL
2016-02-10	94.27	95.92	96.35	94.1	42.34	-0.0076	AAPL
2016-02-11	93.7	93.79	94.72	92.59	50.07	-0.006	AAPL
2016-02-12	93.99	94.19	94.5	93.01	40.35	0.0031	AAPL
2016-02-16	96.64	95.02	96.85	94.61	49.06	0.0282	AAPL
2016-02-17	98.12	96.67	98.21	96.15	44.86	0.0153	AAPL
2016-02-18	96.26	98.84	98.89	96.09	39.02	-0.019	AAPL
2016-02-19	96.04	96	96.76	95.8	35.37	-0.0023	AAPL
2016-02-22	96.88	96.31	96.9	95.92	34.28	0.0087	AAPL
2016-02-23	94.69	96.4	96.5	94.55	31.94	-0.0226	AAPL
2016-02-24	96.1	93.98	96.38	93.32	36.26	0.0149	AAPL
2016-02-25	96.76	96.05	96.76	95.25	27.58	0.0069	AAPL
2016-02-26	96.91	97.2	98.02	96.58	28.99	0.0016	AAPL
2016-02-27	96.95	96.95	96.95	96.95	-	0.0004	AAPL
2016-02-29	96.69	96.86	98.23	96.65	35.22	-0.0027	AAPL
2016-03-01	100.53	97.65	100.77	97.42	50.41	0.0397	AAPL
2016-03-02	100.75	100.51	100.89	99.64	33.17	0.0022	AAPL
2016-03-03	101.5	100.58	101.71	100.45	36.96	0.0074	AAPL
2016-03-04	103.01	102.37	103.75	101.37	46.06	0.0149	AAPL
2016-03-07	101.87	102.39	102.83	100.96	35.92	-0.0111	AAPL
2016-03-08	101.03	100.78	101.76	100.4	31.56	-0.0082	AAPL
2016-03-09	101.12	101.31	101.58	100.27	27.2	0.0009	AAPL
2016-03-10	101.17	101.41	102.24	100.15	33.51	0.0005	AAPL
2016-03-11	102.26	102.24	102.28	101.5	27.41	0.0108	AAPL
2016-03-14	102.52	101.91	102.91	101.78	25.08	0.0025	AAPL
2016-03-15	104.58	103.96	105.18	103.85	40.07	0.0201	AAPL
2016-03-16	105.97	104.61	106.31	104.59	38.3	0.0133	AAPL
2016-03-17	105.8	105.52	106.47	104.96	34.42	-0.0016	AAPL
2016-03-18	105.92	106.34	106.5	105.19	44.21	0.0011	AAPL
2016-03-21	105.91	105.93	107.65	105.14	35.5	-0.0001	AAPL
2016-03-22	106.72	105.25	107.29	105.21	32.44	0.0076	AAPL
2016-03-23	106.13	106.48	107.07	105.9	25.7	-0.0055	AAPL
2016-03-24	105.67	105.47	106.25	104.89	26.13	-0.0043	AAPL
2016-03-28	105.19	106	106.19	105.06	19.41	-0.0045	AAPL
2016-03-29	107.68	104.89	107.79	104.88	31.19	0.0237	AAPL
2016-03-30	109.56	108.65	110.42	108.6	45.6	0.0175	AAPL
2016-03-31	108.99	109.72	109.9	108.88	25.89	-0.0052	AAPL
2016-04-01	109.99	108.78	110	108.2	25.87	0.0092	AAPL
2016-04-04	111.12	110.42	112.19	110.27	37.36	0.0103	AAPL
2016-04-05	109.81	109.51	110.73	109.42	26.58	-0.0118	AAPL
2016-04-06	110.96	110.23	110.98	109.2	26.4	0.0105	AAPL
2016-04-07	108.54	109.95	110.42	108.12	31.8	-0.0218	AAPL
2016-04-08	108.66	108.91	109.77	108.17	23.58	0.0011	AAPL
2016-04-11	109.02	108.97	110.61	108.83	29.41	0.0033	AAPL
2016-04-12	110.44	109.34	110.5	108.66	27.23	0.013	AAPL
2016-04-13	112.04	110.8	112.34	110.8	33.26	0.0145	AAPL
2016-04-14	112.1	111.62	112.39	111.33	25.47	0.0005	AAPL
2016-04-15	109.85	112.11	112.3	109.73	46.94	-0.0201	AAPL
2016-04-18	107.48	108.89	108.95	106.94	60.82	-0.0216	AAPL
2016-04-19	106.91	107.88	108	106.23	32.38	-0.0053	AAPL
2016-04-20	107.13	106.64	108.09	106.06	30.61	0.0021	AAPL
2016-04-21	105.97	106.93	106.93	105.52	31.55	-0.0108	AAPL
2016-04-22	105.68	105.01	106.48	104.62	33.68	-0.0027	AAPL
2016-04-25	105.08	105	105.65	104.51	28.03	-0.0057	AAPL
2016-04-26	104.35	103.91	105.3	103.91	56.02	-0.0069	AAPL
2016-04-27	97.82	96	98.71	95.68	114.6	-0.0626	AAPL
2016-04-28	94.83	97.61	97.88	94.25	82.24	-0.0306	AAPL
2016-04-29	93.74	93.99	94.72	92.51	68.53	-0.0115	AAPL
2016-05-02	93.64	93.97	94.08	92.4	48.16	-0.0011	AAPL
2016-05-03	95.18	94.2	95.74	93.68	56.83	0.0164	AAPL
2016-05-04	94.19	95.2	95.9	93.82	41.03	-0.0104	AAPL
2016-05-05	93.24	94	94.07	92.68	35.89	-0.0101	AAPL
2016-05-06	92.72	93.37	93.45	91.85	43.7	-0.0056	AAPL
2016-05-09	92.79	93	93.77	92.59	32.94	0.0008	AAPL
2016-05-10	93.42	93.33	93.57	92.11	33.69	0.0068	AAPL
2016-05-11	92.51	93.48	93.57	92.46	28.72	-0.0097	AAPL
2016-05-12	90.34	92.72	92.78	89.47	76.31	-0.0235	AAPL
2016-05-13	90.52	90	91.67	90	44.39	0.002	AAPL
2016-05-16	93.88	92.39	94.39	91.65	61.26	0.0371	AAPL
2016-05-17	93.49	94.55	94.7	93.01	46.92	-0.0042	AAPL
2016-05-18	94.56	94.16	95.21	93.89	42.06	0.0114	AAPL
2016-05-19	94.2	94.64	94.64	93.57	30.44	-0.0038	AAPL
2016-05-20	95.22	94.64	95.43	94.52	32.03	0.0108	AAPL
2016-05-23	96.43	95.87	97.19	95.67	38.02	0.0127	AAPL
2016-05-24	97.9	97.22	98.09	96.84	35.14	0.0152	AAPL
2016-05-25	99.62	98.67	99.74	98.11	38.64	0.0176	AAPL
2016-05-26	100.41	99.68	100.73	98.64	56.33	0.0079	AAPL
2016-05-27	100.35	99.44	100.47	99.25	36.34	-0.0006	AAPL
2016-05-31	99.86	99.6	100.4	98.82	42.31	-0.0049	AAPL
2016-06-01	98.46	99.02	99.54	98.33	29.17	-0.014	AAPL
2016-06-02	97.72	97.6	97.84	96.63	40.19	-0.0075	AAPL
2016-06-03	97.92	97.79	98.27	97.45	28.5	0.002	AAPL
2016-06-06	98.63	97.99	101.89	97.55	23.29	0.0073	AAPL
2016-06-07	99.03	99.25	99.87	98.96	22.41	0.0041	AAPL
2016-06-08	98.94	99.02	99.56	98.68	20.85	-0.0009	AAPL
2016-06-09	99.65	98.5	99.99	98.46	26.6	0.0072	AAPL
2016-06-10	98.83	98.53	99.35	98.48	31.71	-0.0082	AAPL
2016-06-13	97.34	98.69	99.12	97.1	38.02	-0.0151	AAPL
2016-06-14	97.46	97.32	98.47	96.75	31.93	0.0012	AAPL
2016-06-15	97.14	97.82	98.41	97.03	29.45	-0.0033	AAPL
2016-06-16	97.55	96.45	97.75	96.07	31.33	0.0042	AAPL
2016-06-17	95.33	96.62	96.65	95.3	61.01	-0.0228	AAPL
2016-06-20	95.1	96	96.57	95.03	34.41	-0.0024	AAPL
2016-06-21	95.91	94.94	96.35	94.68	35.55	0.0085	AAPL
2016-06-22	95.55	96.25	96.89	95.35	29.22	-0.0038	AAPL
2016-06-23	96.1	95.94	96.29	95.25	32.24	0.0058	AAPL
2016-06-24	93.4	92.91	94.66	92.65	75.31	-0.0281	AAPL
2016-06-27	92.04	93	93.05	91.5	46.62	-0.0146	AAPL
2016-06-28	93.59	92.9	93.66	92.14	40.44	0.0168	AAPL
2016-06-29	94.4	93.97	94.55	93.63	36.53	0.0087	AAPL
2016-06-30	95.6	94.44	95.77	94.3	35.84	0.0127	AAPL
2016-07-01	95.89	95.49	96.47	95.33	26.03	0.003	AAPL
2016-07-05	94.99	95.39	95.4	94.46	27.71	-0.0094	AAPL
2016-07-06	95.53	94.6	95.66	94.37	30.95	0.0057	AAPL
2016-07-07	95.94	95.7	96.5	95.62	25.14	0.0043	AAPL
2016-07-08	96.68	96.49	96.89	96.05	28.91	0.0077	AAPL
2016-07-11	96.98	96.75	97.65	96.73	23.79	0.0031	AAPL
2016-07-12	97.42	97.17	97.7	97.12	24.17	0.0045	AAPL
2016-07-13	96.87	97.41	97.67	96.84	25.89	-0.0056	AAPL
2016-07-14	98.79	97.39	98.99	97.32	38.92	0.0198	AAPL
2016-07-15	98.78	98.92	99.3	98.5	30.14	-0.0001	AAPL
2016-07-18	99.83	98.7	100.13	98.6	36.49	0.0106	AAPL
2016-07-19	99.87	99.56	100	99.34	23.78	0.0004	AAPL
2016-07-20	99.96	100	100.46	99.73	26.28	0.0009	AAPL
2016-07-21	99.43	99.83	101	99.13	32.7	-0.0053	AAPL
2016-07-22	98.66	99.26	99.3	98.31	28.31	-0.0077	AAPL
2016-07-25	97.34	98.25	98.84	96.92	40.38	-0.0134	AAPL
2016-07-26	96.67	96.82	97.97	96.42	56.24	-0.0069	AAPL
2016-07-27	102.95	104.27	104.35	102.75	92.34	0.065	AAPL
2016-07-28	104.34	102.83	104.45	102.82	39.87	0.0135	AAPL
2016-07-29	104.21	104.19	104.55	103.68	27.73	-0.0012	AAPL
2016-08-01	106.05	104.41	106.15	104.41	38.17	0.0177	AAPL
2016-08-02	104.48	106.05	106.07	104	33.82	-0.0148	AAPL
2016-08-03	105.79	104.81	105.84	104.77	30.2	0.0125	AAPL
2016-08-04	105.87	105.58	106	105.28	27.41	0.0008	AAPL
2016-08-05	107.48	106.27	107.65	106.18	40.55	0.0152	AAPL
2016-08-08	108.37	107.52	108.37	107.16	28.04	0.0083	AAPL
2016-08-09	108.81	108.23	108.94	108.01	26.32	0.0041	AAPL
2016-08-10	108	108.71	108.9	107.76	24.01	-0.0074	AAPL
2016-08-11	107.93	108.52	108.93	107.85	27.48	-0.0006	AAPL
2016-08-12	108.18	107.78	108.44	107.78	18.66	0.0023	AAPL
2016-08-15	109.48	108.14	109.54	108.08	25.87	0.012	AAPL
2016-08-16	109.38	109.63	110.23	109.21	33.79	-0.0009	AAPL
2016-08-17	109.22	109.1	109.37	108.34	25.36	-0.0015	AAPL
2016-08-18	109.08	109.23	109.6	109.02	21.98	-0.0013	AAPL
2016-08-19	109.36	108.77	109.69	108.36	25.37	0.0026	AAPL
2016-08-22	108.51	108.86	109.1	107.85	25.82	-0.0078	AAPL
2016-08-23	108.85	108.59	109.32	108.53	21.26	0.0031	AAPL
2016-08-24	108.03	108.56	108.75	107.68	23.68	-0.0075	AAPL
2016-08-25	107.57	107.39	107.88	106.68	25.09	-0.0043	AAPL
2016-08-26	106.94	107.41	107.95	106.31	27.77	-0.0059	AAPL
2016-08-29	106.82	106.62	107.44	106.29	24.97	-0.0011	AAPL
2016-08-30	106	105.8	106.5	105.5	24.86	-0.0077	AAPL
2016-08-31	106.1	105.66	106.57	105.64	29.66	0.0009	AAPL
2016-09-01	106.73	106.14	106.8	105.62	26.7	0.0059	AAPL
2016-09-02	107.73	107.7	108	106.82	26.8	0.0094	AAPL
2016-09-06	107.7	107.9	108.3	107.51	26.88	-0.0003	AAPL
2016-09-07	108.36	107.83	108.76	107.07	42.36	0.0061	AAPL
2016-09-08	105.52	107.25	107.27	105.24	53	-0.0262	AAPL
2016-09-09	103.13	104.64	105.72	103.13	46.56	-0.0226	AAPL
2016-09-12	105.44	102.65	105.72	102.53	45.29	0.0224	AAPL
2016-09-13	107.95	107.51	108.79	107.24	62.18	0.0238	AAPL
2016-09-14	111.77	108.73	113.03	108.6	112.34	0.0354	AAPL
2016-09-15	115.57	113.86	115.73	113.49	90.61	0.034	AAPL
2016-09-16	114.92	115.12	116.13	114.04	79.89	-0.0056	AAPL
2016-09-19	113.58	115.19	116.18	113.25	47.02	-0.0117	AAPL
2016-09-20	113.57	113.05	114.12	112.51	34.51	-0.0001	AAPL
2016-09-21	113.55	113.85	113.99	112.44	36	-0.0002	AAPL
2016-09-22	114.62	114.35	114.94	114	31.07	0.0094	AAPL
2016-09-23	112.71	114.42	114.79	111.55	52.48	-0.0167	AAPL
2016-09-26	112.88	111.64	113.39	111.55	29.87	0.0015	AAPL
2016-09-27	113.09	113	113.18	112.34	24.61	0.0019	AAPL
2016-09-28	113.95	113.69	114.64	113.43	29.64	0.0076	AAPL
2016-09-29	112.18	113.16	113.8	111.8	35.89	-0.0155	AAPL
2016-09-30	113.05	112.46	113.37	111.8	36.38	0.0078	AAPL
2016-10-03	112.52	112.71	113.05	112.28	21.7	-0.0047	AAPL
2016-10-04	113	113.06	114.31	112.63	29.74	0.0043	AAPL
2016-10-05	113.05	113.4	113.66	112.69	21.45	0.0004	AAPL
2016-10-06	113.89	113.7	114.34	113.13	28.78	0.0074	AAPL
2016-10-07	114.06	114.31	114.56	113.51	24.36	0.0015	AAPL
2016-10-10	116.05	115.02	116.75	114.72	36.24	0.0174	AAPL
2016-10-11	116.3	117.7	118.69	116.2	64.04	0.0022	AAPL
2016-10-12	117.34	117.35	117.98	116.75	37.59	0.0089	AAPL
2016-10-13	116.98	116.79	117.44	115.72	35.19	-0.0031	AAPL
2016-10-14	117.63	117.88	118.17	117.13	35.65	0.0056	AAPL
2016-10-17	117.55	117.33	117.84	116.78	23.62	-0.0007	AAPL
2016-10-18	117.47	118.18	118.21	117.45	24.55	-0.0007	AAPL
2016-10-19	117.12	117.25	117.76	113.8	20.03	-0.003	AAPL
2016-10-20	117.06	116.86	117.38	116.33	24.13	-0.0005	AAPL
2016-10-21	116.6	116.81	116.91	116.28	23.19	-0.0039	AAPL
2016-10-24	117.65	117.1	117.74	117	23.54	0.009	AAPL
2016-10-25	118.25	117.95	118.36	117.31	48.13	0.0051	AAPL
2016-10-26	115.59	114.31	115.7	113.31	66.13	-0.0225	AAPL
2016-10-27	114.48	115.39	115.86	114.1	34.56	-0.0096	AAPL
2016-10-28	113.72	113.87	115.21	113.45	37.86	-0.0066	AAPL
2016-10-31	113.54	113.65	114.23	113.2	26.42	-0.0016	AAPL
2016-11-01	111.49	113.46	113.77	110.53	43.83	-0.0181	AAPL
2016-11-02	111.59	111.4	112.35	111.23	28.33	0.0009	AAPL
2016-11-03	109.83	110.98	111.46	109.55	26.93	-0.0158	AAPL
2016-11-04	108.84	108.53	110.25	108.11	30.84	-0.009	AAPL
2016-11-07	110.41	110.08	110.51	109.46	32.56	0.0144	AAPL
2016-11-08	111.06	110.31	111.72	109.7	24.25	0.0059	AAPL
2016-11-09	110.88	109.88	111.32	108.05	59.18	-0.0016	AAPL
2016-11-10	107.79	111.09	111.09	105.83	57.13	-0.0279	AAPL
2016-11-11	108.43	107.12	108.87	106.55	34.14	0.0059	AAPL
2016-11-14	105.71	107.71	107.81	104.08	51.18	-0.0251	AAPL
2016-11-15	107.11	106.57	107.68	106.16	32.26	0.0132	AAPL
2016-11-16	109.99	106.7	110.23	106.6	58.84	0.0269	AAPL
2016-11-17	109.95	109.81	110.35	108.83	27.63	-0.0004	AAPL
2016-11-18	110.06	109.72	110.54	109.66	28.43	0.001	AAPL
2016-11-21	111.73	110.12	111.99	110.01	29.26	0.0152	AAPL
2016-11-22	111.8	111.95	112.42	111.4	25.97	0.0006	AAPL
2016-11-23	111.23	111.36	111.51	110.33	27.43	-0.0051	AAPL
2016-11-25	111.79	111.13	111.87	110.95	11.48	0.005	AAPL
2016-11-28	111.57	111.43	112.47	111.39	27.19	-0.002	AAPL
2016-11-29	111.46	110.78	112.03	110.07	28.53	-0.001	AAPL
2016-11-30	110.52	111.6	112.2	110.27	36.16	-0.0084	AAPL
2016-12-01	109.49	110.36	110.94	109.03	37.09	-0.0093	AAPL
2016-12-02	109.9	109.17	110.09	108.85	26.53	0.0037	AAPL
2016-12-05	109.11	110	110.03	108.25	34.32	-0.0072	AAPL
2016-12-06	109.95	109.5	110.36	109.19	26.2	0.0077	AAPL
2016-12-07	111.03	109.26	111.19	109.16	30	0.0098	AAPL
2016-12-08	112.12	110.86	112.43	110.6	27.07	0.0098	AAPL
2016-12-09	113.95	112.31	114.7	112.31	34.4	0.0163	AAPL
2016-12-12	113.3	113.29	115	112.49	26.37	-0.0057	AAPL
2016-12-13	115.19	113.84	115.92	113.75	43.73	0.0167	AAPL
2016-12-14	115.19	115.04	116.2	114.98	34.03	0	AAPL
2016-12-15	115.82	115.38	116.73	115.23	46.52	0.0055	AAPL
2016-12-16	115.97	116.47	116.5	115.64	44.35	0.0013	AAPL
2016-12-19	116.64	115.8	117.38	115.75	27.78	0.0058	AAPL
2016-12-20	116.95	116.74	117.5	116.68	21.42	0.0027	AAPL
2016-12-21	117.06	116.8	117.4	116.78	23.78	0.0009	AAPL
2016-12-22	116.29	116.35	116.51	115.64	26.09	-0.0066	AAPL
2016-12-23	116.52	115.59	116.52	115.59	14.25	0.002	AAPL
2016-12-27	117.26	116.52	117.8	116.49	18.3	0.0064	AAPL
2016-12-28	116.76	117.52	118.02	116.2	20.91	-0.0043	AAPL
2016-12-29	116.73	116.45	117.11	116.4	15.04	-0.0003	AAPL
2016-12-30	115.82	116.65	117.2	115.43	30.59	-0.0078	AAPL
2017-01-03	116.15	115.8	116.33	114.76	28.78	0.0028	AAPL
2017-01-04	116.02	115.85	116.51	115.75	21.12	-0.0011	AAPL
2017-01-05	116.61	115.92	116.86	115.81	22.19	0.0051	AAPL
2017-01-06	117.91	116.78	118.16	116.47	31.75	0.0111	AAPL
2017-01-09	118.99	117.95	119.43	117.94	33.56	0.0092	AAPL
2017-01-10	119.11	118.77	119.38	118.3	24.46	0.001	AAPL
2017-01-11	119.75	118.74	119.93	118.6	27.59	0.0054	AAPL
2017-01-12	119.25	118.89	119.3	118.21	27.09	-0.0042	AAPL
2017-01-13	119.04	119.11	119.62	118.81	26.11	-0.0018	AAPL
2017-01-17	120	118.34	120.24	118.22	34.44	0.0081	AAPL
2017-01-18	119.99	120	120.5	119.71	23.71	-0.0001	AAPL
2017-01-19	119.78	119.4	120.09	119.37	25.6	-0.0018	AAPL
2017-01-20	120	120.45	120.45	119.73	32.6	0.0018	AAPL
2017-01-23	120.08	120	120.81	119.77	22.05	0.0007	AAPL
2017-01-24	119.97	119.55	120.1	119.5	23.21	-0.0009	AAPL
2017-01-25	121.88	120.42	122.1	120.28	32.59	0.0159	AAPL
2017-01-26	121.94	121.67	122.44	121.6	26.34	0.0005	AAPL
2017-01-27	121.95	122.14	122.35	121.6	20.56	0.0001	AAPL
2017-01-30	121.63	120.93	121.63	120.66	30.38	-0.0026	AAPL
2017-01-31	121.35	121.15	121.39	120.62	49.2	-0.0023	AAPL
2017-02-01	128.75	127.03	130.49	127.01	111.99	0.061	AAPL
2017-02-02	128.53	127.97	129.39	127.78	33.71	-0.0017	AAPL
2017-02-03	129.08	128.31	129.19	128.16	24.51	0.0043	AAPL
2017-02-06	130.29	129.13	130.5	128.9	26.85	0.0094	AAPL
2017-02-07	131.53	130.54	132.09	130.45	38.18	0.0095	AAPL
2017-02-08	132.04	131.35	132.22	131.22	23	0.0039	AAPL
2017-02-09	132.42	131.65	132.44	131.12	28.35	0.0029	AAPL
2017-02-10	132.12	132.46	132.94	132.05	20.07	-0.0023	AAPL
2017-02-13	133.29	133.08	133.82	132.75	23.04	0.0089	AAPL
2017-02-14	135.02	133.47	135.09	133.25	33.23	0.013	AAPL
2017-02-15	135.51	135.52	136.27	134.62	35.62	0.0036	AAPL
2017-02-16	135.34	135.67	135.9	134.84	22.58	-0.0013	AAPL
2017-02-17	135.72	135.1	135.83	135.1	22.2	0.0028	AAPL
2017-02-21	136.7	136.23	136.75	135.98	24.51	0.0072	AAPL
2017-02-22	137.11	136.43	137.12	136.11	20.84	0.003	AAPL
2017-02-23	136.53	137.38	137.48	136.3	20.79	-0.0042	AAPL
2017-02-24	136.66	135.91	136.66	135.28	21.78	0.001	AAPL
2017-02-27	136.93	137.14	137.44	136.28	20.26	0.002	AAPL
2017-02-28	136.99	137.08	137.44	136.7	23.48	0.0004	AAPL
2017-03-01	139.79	137.89	140.15	137.59	36.41	0.0204	AAPL
2017-03-02	138.96	140	140.28	138.76	26.21	-0.0059	AAPL
2017-03-03	139.78	138.78	139.83	138.59	21.57	0.0059	AAPL
2017-03-06	139.34	139.37	139.77	138.6	21.75	-0.0031	AAPL
2017-03-07	139.52	139.06	139.98	138.79	17.45	0.0013	AAPL
2017-03-08	139	138.95	139.8	138.82	18.71	-0.0037	AAPL
2017-03-09	138.68	138.74	138.79	137.05	22.16	-0.0023	AAPL
2017-03-10	139.14	139.25	139.36	138.64	19.61	0.0033	AAPL
2017-03-13	139.2	138.85	139.43	138.82	17.42	0.0004	AAPL
2017-03-14	138.99	139.3	139.65	138.84	15.31	-0.0015	AAPL
2017-03-15	140.46	139.41	140.75	139.03	25.69	0.0106	AAPL
2017-03-16	140.69	140.72	141.02	140.26	19.23	0.0016	AAPL
2017-03-17	139.99	141	141	139.89	43.88	-0.005	AAPL
2017-03-20	141.46	140.4	141.5	140.23	21.54	0.0105	AAPL
2017-03-21	139.84	142.11	142.8	139.73	39.53	-0.0115	AAPL
2017-03-22	141.42	139.84	141.6	139.76	25.86	0.0113	AAPL
2017-03-23	140.92	141.26	141.58	140.61	20.35	-0.0035	AAPL
2017-03-24	140.64	141.5	141.74	140.35	22.4	-0.002	AAPL
2017-03-27	140.88	139.39	141.22	138.62	23.58	0.0017	AAPL
2017-03-28	143.8	140.91	144.04	140.62	33.37	0.0207	AAPL
2017-03-29	144.12	143.68	144.49	143.19	29.19	0.0022	AAPL
2017-03-30	143.93	144.19	144.5	143.5	21.21	-0.0013	AAPL
2017-03-31	143.66	143.72	144.27	143.01	19.66	-0.0019	AAPL
2017-04-03	143.7	143.71	144.12	143.05	19.99	0.0003	AAPL
2017-04-04	144.77	143.25	144.89	143.17	19.89	0.0074	AAPL
2017-04-05	144.02	144.22	145.46	143.81	27.72	-0.0052	AAPL
2017-04-06	143.66	144.29	144.52	143.45	21.15	-0.0025	AAPL
2017-04-07	143.34	143.73	144.18	143.27	16.67	-0.0022	AAPL
2017-04-10	143.17	143.6	143.88	142.9	18.93	-0.0012	AAPL
2017-04-11	141.63	142.94	143.35	140.06	30.38	-0.0108	AAPL
2017-04-12	141.8	141.6	142.15	141.01	20.35	0.0012	AAPL
2017-04-13	141.05	141.91	142.38	141.05	17.82	-0.0053	AAPL
2017-04-17	141.83	141.48	141.88	140.87	16.58	0.0055	AAPL
2017-04-18	141.2	141.41	142.04	141.11	14.7	-0.0044	AAPL
2017-04-19	140.68	141.88	142	140.45	17.33	-0.0037	AAPL
2017-04-20	142.44	141.22	142.92	141.16	23.32	0.0125	AAPL
2017-04-21	142.27	142.44	142.68	141.85	17.32	-0.0012	AAPL
2017-04-24	143.64	143.5	143.95	143.18	17.13	0.0096	AAPL
2017-04-25	144.53	143.91	144.9	143.87	18.87	0.0062	AAPL
2017-04-26	143.68	144.47	144.6	143.38	20.04	-0.0059	AAPL
2017-04-27	143.79	143.92	144.16	143.31	14.25	0.0008	AAPL
2017-04-28	143.65	144.09	144.3	143.27	20.86	-0.001	AAPL
2017-05-01	146.58	145.1	147.2	144.96	33.6	0.0204	AAPL
2017-05-02	147.51	147.54	148.09	146.84	45.35	0.0063	AAPL
2017-05-03	147.06	145.59	147.49	144.27	45.7	-0.0031	AAPL
2017-05-04	146.53	146.52	147.14	145.81	23.37	-0.0036	AAPL
2017-05-05	148.96	146.76	148.98	146.76	27.33	0.0166	AAPL
2017-05-08	153.01	149.03	153.7	149.03	48.75	0.0272	AAPL
2017-05-09	153.99	153.87	154.88	153.45	39.13	0.0064	AAPL
2017-05-10	153.26	153.63	153.94	152.11	25.81	-0.0047	AAPL
2017-05-11	153.95	152.45	154.07	152.31	27.26	0.0045	AAPL
2017-05-12	156.1	154.7	156.42	154.67	32.53	0.014	AAPL
2017-05-15	155.7	156.01	156.65	155.05	26.01	-0.0026	AAPL
2017-05-16	155.47	155.94	156.06	154.72	20.05	-0.0015	AAPL
2017-05-17	150.25	153.6	154.57	149.71	50.77	-0.0336	AAPL
2017-05-18	152.54	151.27	153.34	151.13	33.57	0.0152	AAPL
2017-05-19	153.06	153.38	153.98	152.63	26.96	0.0034	AAPL
2017-05-22	153.99	154	154.58	152.91	22.97	0.0061	AAPL
2017-05-23	153.8	154.9	154.9	153.31	19.92	-0.0012	AAPL
2017-05-24	153.34	153.84	154.17	152.67	19.22	-0.003	AAPL
2017-05-25	153.87	153.73	154.35	153.03	19.24	0.0035	AAPL
2017-05-26	153.61	154	154.24	153.31	21.93	-0.0017	AAPL
2017-05-30	153.67	153.42	154.43	153.33	20.13	0.0004	AAPL
2017-05-31	152.76	153.97	154.17	152.38	24.45	-0.0059	AAPL
2017-06-01	153.18	153.17	153.33	152.22	16.4	0.0027	AAPL
2017-06-02	155.45	153.58	155.45	152.89	27.77	0.0148	AAPL
2017-06-05	153.93	154.34	154.45	153.46	25.33	-0.0098	AAPL
2017-06-06	154.45	153.9	155.81	153.78	26.62	0.0034	AAPL
2017-06-07	155.37	155.02	155.98	154.48	21.07	0.006	AAPL
2017-06-08	154.99	155.25	155.54	154.4	21.25	-0.0024	AAPL
2017-06-09	148.98	155.19	155.19	146.02	64.88	-0.0388	AAPL
2017-06-12	145.42	145.74	146.09	142.51	72.31	-0.0239	AAPL
2017-06-13	146.59	147.16	147.45	145.15	34.17	0.008	AAPL
2017-06-14	145.16	147.5	147.5	143.84	31.53	-0.0098	AAPL
2017-06-15	144.29	143.32	144.48	142.21	32.17	-0.006	AAPL
2017-06-16	142.27	143.78	144.5	142.2	50.36	-0.014	AAPL
2017-06-19	146.34	143.66	146.74	143.66	32.54	0.0286	AAPL
2017-06-20	145.01	146.87	146.87	144.94	24.9	-0.0091	AAPL
2017-06-21	145.87	145.52	146.07	144.61	21.27	0.0059	AAPL
2017-06-22	145.63	145.77	146.7	145.12	19.11	-0.0016	AAPL
2017-06-23	146.28	145.13	147.16	145.11	35.44	0.0045	AAPL
2017-06-26	145.82	147.17	148.28	145.38	25.69	-0.0031	AAPL
2017-06-27	143.73	145.01	146.16	143.62	24.76	-0.0143	AAPL
2017-06-28	145.83	144.49	146.11	143.16	22.08	0.0146	AAPL
2017-06-29	143.68	144.71	145.13	142.28	31.5	-0.0147	AAPL
2017-06-30	144.02	144.45	144.96	143.78	23.02	0.0024	AAPL
2017-07-03	143.5	144.88	145.3	143.1	14.28	-0.0036	AAPL
2017-07-05	144.09	143.69	144.79	142.72	21.57	0.0041	AAPL
2017-07-06	142.73	143.02	143.5	142.41	24.13	-0.0094	AAPL
2017-07-07	144.18	142.9	144.75	142.9	19.2	0.0102	AAPL
2017-07-10	145.06	144.11	145.95	143.37	21.09	0.0061	AAPL
2017-07-11	145.53	144.73	145.85	144.38	19.78	0.0032	AAPL
2017-07-12	145.74	145.87	146.18	144.82	24.88	0.0014	AAPL
2017-07-13	147.77	145.5	148.49	145.44	25.2	0.0139	AAPL
2017-07-14	149.04	147.97	149.33	147.33	20.13	0.0086	AAPL
2017-07-17	149.56	148.82	150.9	148.57	23.79	0.0035	AAPL
2017-07-18	150.08	149.2	150.13	148.67	17.87	0.0035	AAPL
2017-07-19	151.02	150.48	151.42	149.95	20.92	0.0063	AAPL
2017-07-20	150.34	151.5	151.74	150.19	17.24	-0.0045	AAPL
2017-07-21	150.27	149.99	150.44	148.88	26.25	-0.0005	AAPL
2017-07-24	152.09	150.58	152.44	149.9	21.49	0.0121	AAPL
2017-07-25	152.74	151.8	153.84	151.8	18.85	0.0043	AAPL
2017-07-26	153.46	153.35	153.93	153.06	15.78	0.0047	AAPL
2017-07-27	150.56	153.75	153.99	147.3	32.48	-0.0189	AAPL
2017-07-28	149.5	149.89	150.23	149.19	17.21	-0.007	AAPL
2017-07-31	148.73	149.9	150.33	148.13	19.85	-0.0052	AAPL
2017-08-01	150.05	149.1	150.22	148.41	35.37	0.0089	AAPL
2017-08-02	157.14	159.28	159.75	156.16	69.94	0.0473	AAPL
2017-08-03	155.57	157.05	157.21	155.02	27.1	-0.01	AAPL
2017-08-04	156.39	156.07	157.4	155.69	20.56	0.0053	AAPL
2017-08-07	158.81	157.06	158.92	156.67	21.87	0.0155	AAPL
2017-08-08	160.08	158.6	161.83	158.27	36.21	0.008	AAPL
2017-08-09	161.06	159.26	161.27	159.11	26.13	0.0061	AAPL
2017-08-10	155.32	159.9	160	154.63	40.8	-0.0356	AAPL
2017-08-11	157.48	156.6	158.57	156.07	26.26	0.0139	AAPL
2017-08-14	159.85	159.32	160.21	158.75	22.12	0.015	AAPL
2017-08-15	161.6	160.66	162.19	160.14	29.47	0.0109	AAPL
2017-08-16	160.95	161.94	162.51	160.15	27.67	-0.004	AAPL
2017-08-17	157.86	160.52	160.71	157.84	27.94	-0.0192	AAPL
2017-08-18	157.5	157.86	159.5	156.72	27.43	-0.0023	AAPL
2017-08-21	157.21	157.5	157.89	155.11	26.37	-0.0018	AAPL
2017-08-22	159.78	158.23	160	158.02	21.6	0.0163	AAPL
2017-08-23	159.98	159.07	160.47	158.88	19.4	0.0013	AAPL
2017-08-24	159.27	160.43	160.74	158.55	19.82	-0.0044	AAPL
2017-08-25	159.86	159.65	160.56	159.27	25.48	0.0037	AAPL
2017-08-28	161.47	160.14	162	159.93	25.97	0.0101	AAPL
2017-08-29	162.91	160.1	163.12	160	29.52	0.0089	AAPL
2017-08-30	163.35	163.8	163.89	162.61	27.27	0.0027	AAPL
2017-08-31	164	163.64	164.52	163.48	26.79	0.004	AAPL
2017-09-01	164.05	164.8	164.94	163.63	16.59	0.0003	AAPL
2017-09-05	162.08	163.75	164.25	160.56	29.54	-0.012	AAPL
2017-09-06	161.91	162.71	162.99	160.52	21.65	-0.001	AAPL
2017-09-07	161.26	162.09	162.24	160.36	21.93	-0.004	AAPL
2017-09-08	158.63	160.86	161.15	158.53	28.61	-0.0163	AAPL
2017-09-11	161.5	160.5	162.05	159.89	31.58	0.0181	AAPL
2017-09-12	160.86	162.61	163.96	158.77	71.71	-0.004	AAPL
2017-09-13	159.65	159.87	159.96	157.91	44.91	-0.0075	AAPL
2017-09-14	158.28	158.99	159.4	158.09	23.76	-0.0086	AAPL
2017-09-15	159.88	158.47	160.97	158	49.11	0.0101	AAPL
2017-09-18	158.67	160.11	160.5	158	28.27	-0.0076	AAPL
2017-09-19	158.73	159.51	159.77	158.44	20.81	0.0004	AAPL
2017-09-20	156.07	157.9	158.26	153.83	52.95	-0.0168	AAPL
2017-09-21	153.39	155.8	155.8	152.75	37.51	-0.0172	AAPL
2017-09-22	151.89	152.02	152.27	150.56	46.65	-0.0098	AAPL
2017-09-25	150.55	149.99	151.83	149.16	44.39	-0.0088	AAPL
2017-09-26	153.14	151.78	153.92	151.69	36.66	0.0172	AAPL
2017-09-27	154.23	153.8	154.72	153.54	25.5	0.0071	AAPL
2017-09-28	153.28	153.89	154.28	152.7	22.01	-0.0062	AAPL
2017-09-29	154.12	153.21	154.13	152	26.3	0.0055	AAPL
2017-10-02	153.81	154.26	154.45	152.72	18.7	-0.002	AAPL
2017-10-03	154.48	154.01	155.09	153.91	16.23	0.0044	AAPL
2017-10-04	153.48	153.63	153.86	152.46	20.16	-0.0065	AAPL
2017-10-05	155.39	154.18	155.44	154.05	21.28	0.0124	AAPL
2017-10-06	155.3	154.97	155.49	154.56	17.41	-0.0006	AAPL
2017-10-09	155.84	155.81	156.73	155.49	16.26	0.0035	AAPL
2017-10-10	155.9	156.06	158	155.1	15.62	0.0004	AAPL
2017-10-11	156.55	155.97	156.98	155.75	16.91	0.0042	AAPL
2017-10-12	156	156.35	157.37	155.73	16.13	-0.0035	AAPL
2017-10-13	156.99	156.73	157.28	156.41	16.39	0.0063	AAPL
2017-10-16	159.88	157.9	160	157.65	24.12	0.0184	AAPL
2017-10-17	160.47	159.78	160.87	159.23	19	0.0037	AAPL
2017-10-18	159.76	160.42	160.71	159.6	16.37	-0.0044	AAPL
2017-10-19	155.98	156.75	157.08	155.02	42.58	-0.0237	AAPL
2017-10-20	156.25	156.61	157.75	155.96	23.97	0.0017	AAPL
2017-10-23	156.17	156.89	157.69	155.5	21.98	-0.0005	AAPL
2017-10-24	157.1	156.29	157.42	156.2	17.76	0.006	AAPL
2017-10-25	156.41	156.91	157.55	155.27	21.21	-0.0044	AAPL
2017-10-26	157.41	157.23	157.83	156.78	17	0.0064	AAPL
2017-10-27	163.05	159.29	163.6	158.7	44.45	0.0358	AAPL
2017-10-30	166.72	163.89	168.07	163.72	44.7	0.0225	AAPL
2017-10-31	169.04	167.9	169.65	166.94	36.05	0.0139	AAPL
2017-11-01	166.89	169.87	169.94	165.61	33.64	-0.0127	AAPL
2017-11-02	168.11	167.64	168.5	165.28	41.39	0.0073	AAPL
2017-11-03	172.5	174	174.26	171.12	59.4	0.0261	AAPL
2017-11-06	174.25	172.37	174.99	171.72	35.03	0.0101	AAPL
2017-11-07	174.81	173.91	175.25	173.6	24.36	0.0032	AAPL
2017-11-08	176.24	174.66	176.24	174.33	24.41	0.0082	AAPL
2017-11-09	175.88	175.11	176.09	173.14	29.48	-0.002	AAPL
2017-11-10	174.67	175.11	175.38	174.27	25.15	-0.0069	AAPL
2017-11-13	173.97	173.5	174.5	173.4	16.98	-0.004	AAPL
2017-11-14	171.34	173.04	173.48	171.18	24.78	-0.0151	AAPL
2017-11-15	169.08	169.97	170.32	168.38	29.16	-0.0132	AAPL
2017-11-16	171.1	171.18	171.87	170.3	23.64	0.0119	AAPL
2017-11-17	170.15	171.04	171.39	169.64	21.9	-0.0056	AAPL
2017-11-20	169.98	170.29	170.56	169.56	16.26	-0.001	AAPL
2017-11-21	173.14	170.78	173.7	170.78	25.13	0.0186	AAPL
2017-11-22	174.96	173.36	175	173.05	25.59	0.0105	AAPL
2017-11-24	174.97	175.1	175.5	174.65	14.03	0.0001	AAPL
2017-11-27	174.09	175.05	175.08	173.34	20.72	-0.005	AAPL
2017-11-28	173.07	174.3	174.87	171.86	26.43	-0.0059	AAPL
2017-11-29	169.48	172.63	172.92	167.16	41.67	-0.0207	AAPL
2017-11-30	171.85	170.43	172.14	168.44	41.53	0.014	AAPL
2017-12-01	171.05	169.95	171.67	168.5	39.76	-0.0047	AAPL
2017-12-04	169.8	172.48	172.62	169.63	32.54	-0.0073	AAPL
2017-12-05	169.64	169.06	171.52	168.4	27.35	-0.0009	AAPL
2017-12-06	169.01	167.5	170.2	166.46	28.56	-0.0037	AAPL
2017-12-07	169.32	169.03	170.44	168.91	25.67	0.0018	AAPL
2017-12-08	169.37	170.49	171	168.82	23.36	0.0003	AAPL
2017-12-11	172.67	169.2	172.89	168.79	35.27	0.0195	AAPL
2017-12-12	171.7	172.15	172.39	171.46	19.41	-0.0056	AAPL
2017-12-13	172.27	172.5	173.54	172	23.82	0.0033	AAPL
2017-12-14	172.22	172.4	173.13	171.65	20.48	-0.0003	AAPL
2017-12-15	173.97	173.63	174.17	172.46	40.17	0.0102	AAPL
2017-12-18	176.42	174.88	177.2	174.86	29.42	0.0141	AAPL
2017-12-19	174.54	175.03	175.39	174.09	27.44	-0.0107	AAPL
2017-12-20	174.35	174.87	175.42	173.25	23.48	-0.0011	AAPL
2017-12-21	175.01	174.17	176.02	174.1	20.95	0.0038	AAPL
2017-12-22	175.01	174.68	175.42	174.5	16.35	0	AAPL
2017-12-26	170.57	170.8	171.47	169.68	33.19	-0.0254	AAPL
2017-12-27	170.6	170.1	170.78	169.71	21.5	0.0002	AAPL
2017-12-28	171.08	171	171.85	170.48	16.48	0.0028	AAPL
2017-12-29	169.23	170.52	170.59	169.22	26	-0.0108	AAPL
2015-01-05	64.79	65.87	65.87	64.72	12.75	-0.022	V
2015-01-06	64.38	64.95	65.19	63.71	11.07	-0.0063	V
2015-01-07	65.24	64.61	65.28	64.36	9.35	0.0134	V
2015-01-08	66.11	65.8	66.28	65.66	10.44	0.0133	V
2015-01-09	65.13	65.9	66.12	64.94	10.52	-0.0148	V
2015-01-12	65	65.26	65.5	64.78	6.43	-0.002	V
2015-01-13	65.19	65.5	66.45	64.78	10.28	0.0029	V
2015-01-14	63.89	64.16	64.65	63.53	12.23	-0.0199	V
2015-01-15	63.28	64.18	64.37	63.09	10.58	-0.0095	V
2015-01-16	63.74	62.98	63.77	62.88	11.14	0.0073	V
2015-01-20	64.21	64.06	64.92	63.56	14.93	0.0074	V
2015-01-21	64.32	64.04	64.91	63.62	9.78	0.0017	V
2015-01-22	64.4	63.86	64.75	63.34	11.57	0.0012	V
2015-01-23	64.57	64.63	65.16	64.55	6.17	0.0026	V
2015-01-26	64.13	64.23	64.32	63.45	8.55	-0.0068	V
2015-01-27	62.75	63.45	63.45	62.15	11.03	-0.0215	V
2015-01-28	61.59	63.13	63.25	61.58	11.43	-0.0185	V
2015-01-29	62	61.88	62.2	61.29	15.67	0.0067	V
2015-01-30	63.73	65.1	65.9	63.73	22.15	0.0279	V
2015-02-02	63.84	64.08	64.08	62.42	13.67	0.0017	V
2015-02-03	64.95	64.18	65.11	63.69	15.08	0.0174	V
2015-02-04	66.22	64.9	66.68	64.78	22.17	0.0196	V
2015-02-05	67.95	66.81	67.95	66.47	16.57	0.0261	V
2015-02-06	66.86	67.94	68.11	66.51	11.24	-0.016	V
2015-02-09	66.36	66.85	67.08	66.32	7.83	-0.0075	V
2015-02-10	66.14	66.69	66.97	65.91	9.4	-0.0033	V
2015-02-11	66.5	66.25	66.58	66.06	8.8	0.0054	V
2015-02-12	67.73	66.91	67.73	66.77	11.64	0.0185	V
2015-02-13	67.41	68.19	68.19	67.19	8.48	-0.0047	V
2015-02-17	67.72	67.87	68	67.47	6.81	0.0046	V
2015-02-18	67.28	67.72	67.75	67.04	6.43	-0.0065	V
2015-02-19	67.28	67.52	67.52	67	5.65	0	V
2015-02-20	68.25	67.26	68.25	66.77	9.03	0.0144	V
2015-02-23	68.25	68.24	68.33	67.56	6.65	0	V
2015-02-24	68.12	68.45	68.45	67.79	9.05	-0.0019	V
2015-02-25	68.25	67.81	68.56	67.81	6.84	0.0019	V
2015-02-26	68.44	68.3	68.62	68	13.46	0.0028	V
2015-02-27	67.83	68.37	68.55	67.83	7.97	-0.0089	V
2015-03-02	69.57	69.18	69.57	68.61	11.65	0.0257	V
2015-03-03	68.83	69.66	69.66	68.38	8.81	-0.0106	V
2015-03-04	68.44	68.79	68.79	68.06	8.02	-0.0057	V
2015-03-05	68.53	68.75	68.78	68.44	6.76	0.0013	V
2015-03-06	67.33	68.35	68.62	67.31	11.59	-0.0175	V
2015-03-09	67.86	67.63	68.05	67.27	8.9	0.0079	V
2015-03-10	66.3	67.41	67.47	66.3	11.13	-0.023	V
2015-03-11	66.19	66.41	66.84	65.76	12.11	-0.0017	V
2015-03-12	67.39	66.6	67.5	66.58	9.53	0.0181	V
2015-03-13	66.26	67.21	67.21	66.12	12.58	-0.0168	V
2015-03-16	67.25	66.72	67.51	66.66	9.85	0.0149	V
2015-03-17	66.12	67.02	67.09	66.03	14.29	-0.0168	V
2015-03-18	66.92	66.02	67	64.75	50.66	0.0121	V
2015-03-19	66.81	66.83	67.19	65.75	15.41	-0.0016	V
2015-03-20	67.41	67.25	67.7	66.78	15.37	0.009	V
2015-03-23	67.08	68.03	68.21	67.07	8.13	-0.0049	V
2015-03-24	67.1	67.1	67.69	66.84	6.53	0.0003	V
2015-03-25	65.73	67.1	67.43	65.73	13.05	-0.0204	V
2015-03-26	65.59	65.25	66.3	65.02	9.49	-0.0021	V
2015-03-27	65.54	65.52	65.81	65.15	6.52	-0.0008	V
2015-03-30	65.66	66.02	66.32	65.5	11.24	0.0018	V
2015-03-31	65.41	65.47	66.2	65.39	7.4	-0.0038	V
2015-04-01	65.18	65.45	65.52	64.45	7.63	-0.0035	V
2015-04-02	65.29	64.99	65.62	64.81	5.08	0.0017	V
2015-04-06	65.2	64.73	65.64	64.41	8.35	-0.0014	V
2015-04-07	65.8	65.38	66.19	65.31	6.66	0.0092	V
2015-04-08	66.5	65.89	66.84	65.8	6.6	0.0106	V
2015-04-09	66.44	66.57	66.82	65.76	5.41	-0.0009	V
2015-04-10	66.34	66.69	66.69	65.93	4.63	-0.0015	V
2015-04-13	65.61	66.22	66.8	65.51	5.06	-0.011	V
2015-04-14	65.53	65.52	65.94	64.88	5.62	-0.0012	V
2015-04-15	65.68	65.6	65.91	65.3	5.35	0.0023	V
2015-04-16	65.65	65.53	66.01	65.35	4.12	-0.0005	V
2015-04-17	64.52	65.1	65.5	64.35	11.21	-0.0172	V
2015-04-20	64.72	65	65.21	64.58	5.95	0.0031	V
2015-04-21	65.35	65.03	65.83	64.99	9.62	0.0097	V
2015-04-22	68.01	65.82	69.98	65.79	20.91	0.0407	V
2015-04-23	67.72	68.2	68.22	67.52	7.19	-0.0043	V
2015-04-24	67.48	68.13	68.18	67.31	6.22	-0.0035	V
2015-04-27	67.1	68.39	68.61	66.93	7.12	-0.0056	V
2015-04-28	66.77	67.31	67.5	66.41	6.3	-0.0049	V
2015-04-29	67.34	66.86	68.46	66.78	9.81	0.0085	V
2015-04-30	66.05	67.18	67.5	65.42	11.78	-0.0192	V
2015-05-01	65.77	65.22	66.66	65.15	10.14	-0.0042	V
2015-05-04	65.58	66.05	66.14	65.47	7.43	-0.0029	V
2015-05-05	65.96	65.77	66.39	65.6	8.1	0.0058	V
2015-05-06	65.67	66.15	66.65	65.23	7.08	-0.0044	V
2015-05-07	66.58	65.58	66.78	65.54	6.66	0.0139	V
2015-05-08	69.47	67.14	70.16	67.01	18.36	0.0434	V
2015-05-11	69.02	69.3	69.7	68.79	11	-0.0065	V
2015-05-12	68.69	68.55	69	67.97	7.44	-0.0048	V
2015-05-13	68.65	68.75	68.88	68.19	5.13	-0.0006	V
2015-05-14	70	68.96	70.03	68.85	6.49	0.0197	V
2015-05-15	69.57	70.1	70.69	69.31	7.12	-0.0061	V
2015-05-18	70	69.74	70.24	69.13	5.55	0.0062	V
2015-05-19	70.16	70.14	70.56	70	4.35	0.0023	V
2015-05-20	69.78	70.25	70.32	69.48	4.87	-0.0054	V
2015-05-21	69.37	69.55	69.87	69.28	6.48	-0.0059	V
2015-05-22	69.62	69.3	69.85	69.3	4.51	0.0036	V
2015-05-26	68.54	69.31	69.5	68.31	6.23	-0.0155	V
2015-05-27	69.49	68.85	69.74	68.5	7.06	0.0139	V
2015-05-28	69.56	69.48	69.78	68.8	3.89	0.001	V
2015-05-29	68.68	69.33	69.6	68.52	6.68	-0.0127	V
2015-06-01	69.11	69.13	69.45	68.43	6.31	0.0063	V
2015-06-02	69.04	68.73	69.46	68.01	4.46	-0.001	V
2015-06-03	68.95	69.26	69.5	68.89	4.91	-0.0013	V
2015-06-04	68.21	68.63	69.14	68.03	6.46	-0.0107	V
2015-06-05	68.37	68.29	68.7	68	4.41	0.0023	V
2015-06-08	67.68	68.19	68.29	67.62	4.86	-0.0101	V
2015-06-09	67.95	67.67	68.09	67.53	4.44	0.004	V
2015-06-10	69.63	68.22	69.67	68.11	6.81	0.0247	V
2015-06-11	69.64	69.7	70.02	69.42	5.24	0.0001	V
2015-06-12	69.33	69.43	69.74	69.02	4.9	-0.0045	V
2015-06-15	68.57	68.72	68.99	68.17	6	-0.011	V
2015-06-16	69.01	68.45	69.17	68.29	5.94	0.0064	V
2015-06-17	68.75	69.11	69.41	68.51	7.82	-0.0038	V
2015-06-18	69.5	68.9	69.84	68.88	7.6	0.0109	V
2015-06-19	68.69	69.27	69.33	68.48	8.73	-0.0117	V
2015-06-22	69.09	69.32	69.44	68.9	5.51	0.0058	V
2015-06-23	69.42	69.1	69.59	69.09	3.89	0.0048	V
2015-06-24	68.86	69.11	69.4	68.76	4.67	-0.0081	V
2015-06-25	68.62	69.38	69.38	68.51	4.71	-0.0035	V
2015-06-26	68.75	68.7	69.21	68.41	7.03	0.0019	V
2015-06-29	66.72	67.99	68.49	66.69	9.71	-0.0295	V
2015-06-30	67.15	67.34	67.48	66.76	6.81	0.0064	V
2015-07-01	67.85	67.94	68.3	67.53	6.26	0.0104	V
2015-07-02	68.24	68.15	68.32	67.62	5.05	0.0057	V
2015-07-06	68.12	67.55	68.12	67.36	5.27	-0.0018	V
2015-07-07	67.77	68.11	68.2	66.53	6.5	-0.0051	V
2015-07-08	66.73	67.01	67.32	66.65	5.97	-0.0153	V
2015-07-09	67.05	67.65	67.94	67.02	4.84	0.0048	V
2015-07-10	68.42	67.98	68.54	67.91	5.11	0.0204	V
2015-07-13	69.52	69.05	69.6	68.83	6.83	0.0161	V
2015-07-14	70.1	69.97	70.3	69.47	5.64	0.0083	V
2015-07-15	70.02	70.13	70.28	69.69	4.51	-0.0011	V
2015-07-16	70.57	70.43	70.59	69.97	6.51	0.0079	V
2015-07-17	70.88	70.4	70.96	70.28	6.29	0.0044	V
2015-07-20	72.7	71.29	73	71.23	10.2	0.0257	V
2015-07-21	72.02	72.84	72.88	71.76	10.92	-0.0094	V
2015-07-22	71.97	71.94	72.15	71.62	6.3	-0.0007	V
2015-07-23	71.75	72.2	72.25	71.2	10.76	-0.0031	V
2015-07-24	74.8	76.78	76.92	74.4	21.2	0.0425	V
2015-07-27	73.86	74.28	74.71	73.58	10.29	-0.0126	V
2015-07-28	74.74	74.3	75.18	73.85	10.05	0.0119	V
2015-07-29	76.01	74.95	76.43	74.67	13.75	0.017	V
2015-07-30	76.38	75.89	76.76	75.24	6.51	0.0049	V
2015-07-31	75.34	76.45	76.51	75.32	8.53	-0.0136	V
2015-08-03	75.77	75.59	76.04	75.01	5.81	0.0057	V
2015-08-04	75.27	75.53	76.08	75.03	6.96	-0.0066	V
2015-08-05	74.98	76.05	76.17	74.92	6.98	-0.0039	V
2015-08-06	73.58	75.3	75.42	73.55	7.77	-0.0187	V
2015-08-07	74.21	73.68	74.31	73.32	6.48	0.0086	V
2015-08-10	74.38	74.89	75.18	73.85	6.18	0.0023	V
2015-08-11	73.36	73.81	74.27	73.22	6.48	-0.0137	V
2015-08-12	73.54	72.87	73.83	72.39	7.66	0.0025	V
2015-08-13	73.93	73.43	74.42	73.38	5.99	0.0053	V
2015-08-14	74.22	73.85	74.4	73.45	3.86	0.0039	V
2015-08-17	74.41	74	74.44	73.5	3.47	0.0026	V
2015-08-18	74.47	74.26	74.73	74.01	6.33	0.0008	V
2015-08-19	74.4	74.2	74.96	73.67	5.89	-0.0009	V
2015-08-20	73.95	73.56	74.53	72.81	12.08	-0.006	V
2015-08-21	71.19	72.5	73.62	70.96	15.75	-0.0373	V
2015-08-24	68.36	64.16	71.06	60	20.95	-0.0398	V
2015-08-25	66.97	71.69	71.8	66.6	14.49	-0.0203	V
2015-08-26	70.69	69.37	70.99	67.9	12.22	0.0555	V
2015-08-27	72.4	71.94	72.49	70.8	9.12	0.0242	V
2015-08-28	72.46	72.1	72.67	71.6	6.41	0.0008	V
2015-08-31	71.3	71.91	72.08	70.82	8.31	-0.016	V
2015-09-01	68.96	69.41	70.39	68.5	11.49	-0.0328	V
2015-09-02	69.62	69.94	69.95	68.7	9.22	0.0096	V
2015-09-03	70.4	70.45	71.08	69.99	9.04	0.0112	V
2015-09-04	69.16	69.29	69.91	68.64	9.47	-0.0176	V
2015-09-08	70.53	70.75	71.01	69.55	7.98	0.0198	V
2015-09-09	69.6	70.75	71.38	69.43	9.02	-0.0132	V
2015-09-10	70.23	69.5	70.65	69.46	7.24	0.0091	V
2015-09-11	70.76	69.86	70.81	69.46	6.45	0.0075	V
2015-09-14	70.01	70.72	70.8	69.61	7.06	-0.0106	V
2015-09-15	70.51	70.48	70.75	69.51	6.96	0.0071	V
2015-09-16	70.99	70.45	71.11	70.05	8.21	0.0068	V
2015-09-17	70.96	71.3	72.32	70.5	7.66	-0.0004	V
2015-09-18	69.79	69.82	70.81	69.71	14.51	-0.0165	V
2015-09-21	70.78	70.62	71.32	70.22	12.76	0.0142	V
2015-09-22	70.25	70	70.39	69.31	11.39	-0.0075	V
2015-09-23	70.95	70.16	71.14	69.9	10.66	0.01	V
2015-09-24	70.24	70.35	70.63	69.64	8.41	-0.01	V
2015-09-25	70.69	71.19	71.46	70.21	7.76	0.0064	V
2015-09-28	67.2	70.19	70.28	67.03	15.26	-0.0494	V
2015-09-29	68.53	67.52	68.7	67.2	11.33	0.0198	V
2015-09-30	69.66	69.32	69.66	68.26	9.31	0.0165	V
2015-10-01	69.99	70.09	70.77	68.98	8.68	0.0047	V
2015-10-02	70.67	68.8	70.73	68.36	7.46	0.0097	V
2015-10-05	72.23	71.06	72.34	70.92	7.29	0.0221	V
2015-10-06	72.08	72.22	72.54	71.83	5.78	-0.0021	V
2015-10-07	73.22	72.68	73.23	72.45	6.27	0.0158	V
2015-10-08	73.9	73	73.93	72.83	5.71	0.0093	V
2015-10-09	73.98	74.04	74.09	73.4	5.95	0.0011	V
2015-10-12	74.99	73.74	75.43	73.67	5.59	0.0137	V
2015-10-13	75	74.46	75.25	74.15	7.44	0.0001	V
2015-10-14	74.2	74.84	75.26	73.72	7.57	-0.0107	V
2015-10-15	75.34	74.96	75.41	74.58	6.86	0.0154	V
2015-10-16	76	75.33	76.54	74.79	9.12	0.0088	V
2015-10-19	76.99	75.93	77.33	75.93	9.95	0.013	V
2015-10-20	76.28	76.64	76.89	75.93	8.15	-0.0092	V
2015-10-21	75.46	76.94	76.94	75.31	7.32	-0.0107	V
2015-10-22	76.42	75.89	76.85	75.64	9.09	0.0127	V
2015-10-23	77.07	77.46	77.63	74.95	11.97	0.0085	V
2015-10-26	78.18	78.08	78.31	77.09	8.02	0.0144	V
2015-10-27	77.52	78.03	78.18	77.06	9.53	-0.0084	V
2015-10-28	78.87	77.82	78.89	77.44	10.85	0.0174	V
2015-10-29	78.51	78.59	78.71	77.93	7.65	-0.0046	V
2015-10-30	77.58	78.72	78.81	77.56	11.19	-0.0118	V
2015-11-02	75.22	75.19	76.21	74.53	29.97	-0.0304	V
2015-11-03	77.9	75.13	78.58	74.81	18.9	0.0356	V
2015-11-04	78.35	78.37	78.83	77.9	8.64	0.0058	V
2015-11-05	79.26	78.42	79.71	78.42	9.39	0.0116	V
2015-11-06	78.75	79.57	79.57	78.32	8.22	-0.0064	V
2015-11-09	78.04	78.4	78.4	77.29	10.16	-0.009	V
2015-11-10	79.48	77.65	79.53	77.61	8.44	0.0185	V
2015-11-11	79.18	79.85	80.25	79.17	8.02	-0.0038	V
2015-11-12	78.31	78.86	79.15	78.14	8.94	-0.011	V
2015-11-13	78.11	78.02	78.97	77.77	9.91	-0.0026	V
2015-11-16	78.9	77.79	78.91	77.58	7.8	0.0101	V
2015-11-17	78.83	78.94	79.28	78.47	6.94	-0.0009	V
2015-11-18	80.46	78.96	80.5	78.74	7.21	0.0207	V
2015-11-19	80.15	80.6	81.01	79.85	6.08	-0.0039	V
2015-11-20	80.19	80.59	81	79.98	6.76	0.0005	V
2015-11-23	80.11	80.59	80.78	79.56	5.91	-0.001	V
2015-11-24	79.79	79.23	80.2	79.21	6.04	-0.004	V
2015-11-25	79.56	79.78	80.09	79.56	4.27	-0.0029	V
2015-11-27	79.84	79.64	80.15	79.61	3.14	0.0035	V
2015-11-30	79.01	80.06	80.13	78.96	8.87	-0.0104	V
2015-12-01	79.91	79.53	79.93	78.77	6.7	0.0114	V
2015-12-02	79.04	79.83	80.15	78.97	7.31	-0.0109	V
2015-12-03	78.29	79.36	79.77	78.08	8.69	-0.0095	V
2015-12-04	80.4	78.58	80.4	78.45	9.94	0.027	V
2015-12-07	79.55	80.13	80.49	79.07	15.26	-0.0106	V
2015-12-08	79.07	78.98	79.67	78.36	11.34	-0.006	V
2015-12-09	77.88	78.83	79.75	77.4	15.36	-0.015	V
2015-12-10	78.12	77.91	79.11	77.62	8.72	0.0031	V
2015-12-11	76.11	77.14	77.14	75.52	15.63	-0.0257	V
2015-12-14	76.87	76.2	77.33	75.58	10.36	0.01	V
2015-12-15	78.62	78.37	79.45	78.21	11.36	0.0228	V
2015-12-16	79.86	79.45	79.98	78.15	10.5	0.0158	V
2015-12-17	78.69	79.98	80.28	78.63	7.56	-0.0147	V
2015-12-18	76.32	78.04	78.19	76.28	16.27	-0.0301	V
2015-12-21	77.17	76.9	77.36	76.4	8.44	0.0111	V
2015-12-22	77.38	77.43	77.49	76.66	5.7	0.0027	V
2015-12-23	78.56	78.08	78.66	77.56	6.34	0.0152	V
2015-12-24	78.26	78.35	78.71	78.18	2.19	-0.0038	V
2015-12-28	78.53	78.04	78.65	77.82	3.68	0.0034	V
2015-12-29	79.21	79	79.39	78.9	4.63	0.0087	V
2015-12-30	78.35	79.07	79.19	78.25	4.23	-0.0109	V
2015-12-31	77.55	78.24	78.8	77.55	6.54	-0.0102	V
2016-01-04	75.7	76.06	76.38	75.01	13.48	-0.0239	V
2016-01-05	76.27	76.25	76.51	75.54	8.97	0.0075	V
2016-01-06	75.27	75	75.85	74.85	16.09	-0.0131	V
2016-01-07	73.79	73.76	75.09	73.35	12.47	-0.0197	V
2016-01-08	72.88	74.06	74.51	72.75	9.98	-0.0123	V
2016-01-11	73.92	73.11	74.08	72.66	13.07	0.0143	V
2016-01-12	74.76	74.52	75	74.02	10.24	0.0114	V
2016-01-13	73.1	75.27	75.39	72.99	12.66	-0.0222	V
2016-01-14	73.8	73.15	74.52	72.66	10.43	0.0096	V
2016-01-15	71.83	71.94	72.95	70.66	18.47	-0.0267	V
2016-01-19	71.39	72.94	73.02	70.66	16.01	-0.0061	V
2016-01-20	70.68	69.96	71.41	69.04	16.59	-0.0099	V
2016-01-21	71.56	70.72	72.33	70.1	11.93	0.0125	V
2016-01-22	72.7	72.67	73.18	72.13	8.65	0.0159	V
2016-01-25	71.74	72.76	72.91	71.58	9.13	-0.0132	V
2016-01-26	71.88	72.18	72.27	71.55	7.5	0.002	V
2016-01-27	70.91	71.98	72.48	70.58	9.02	-0.0135	V
2016-01-28	69.33	71.42	71.85	69.33	15.3	-0.0223	V
2016-01-29	74.49	70.43	74.5	68.76	40.43	0.0744	V
2016-02-01	74.38	74.08	74.78	73.25	12.62	-0.0015	V
2016-02-02	73.4	73.5	74.21	73.13	9.57	-0.0132	V
2016-02-03	74.38	73.76	74.62	72.43	9.94	0.0134	V
2016-02-04	73.68	74.1	74.63	72.75	14.74	-0.0094	V
2016-02-05	71.54	73.56	73.61	70.55	12.94	-0.029	V
2016-02-08	67.77	69.95	70.04	66.3	30.54	-0.0527	V
2016-02-09	68.33	66.39	69.48	66.12	14.88	0.0083	V
2016-02-10	70.15	69.14	71.03	69.07	11.37	0.0266	V
2016-02-11	68.47	67.79	69.07	67.42	13.96	-0.0239	V
2016-02-12	70.42	69.44	70.47	69.12	8.71	0.0285	V
2016-02-16	71.1	71.41	71.75	70.39	8.78	0.0097	V
2016-02-17	72.03	71.73	72.12	71.3	8.49	0.0131	V
2016-02-18	71.24	71.89	72.25	71.02	6.94	-0.011	V
2016-02-19	71.53	71.03	71.72	70.3	7.75	0.0041	V
2016-02-22	73.06	72.3	73.19	72.1	7.48	0.0214	V
2016-02-23	72.15	72.95	73.12	71.99	6.18	-0.0125	V
2016-02-24	71.85	71.25	72.19	70.38	7.73	-0.0042	V
2016-02-25	73.27	71.96	73.34	71.94	6.84	0.0198	V
2016-02-26	72.73	73.74	73.91	72.69	6.71	-0.0074	V
2016-02-29	72.39	72.86	73.89	72.39	7.79	-0.0047	V
2016-03-01	74.64	72.99	74.64	72.9	8.71	0.0311	V
2016-03-02	74.3	74.5	74.6	73.66	5.74	-0.0046	V
2016-03-03	73.91	74.48	74.5	73.36	6.59	-0.0052	V
2016-03-04	73.9	74.22	74.25	73.61	9.48	-0.0001	V
2016-03-07	71.94	73.39	73.45	71.35	16.67	-0.0265	V
2016-03-08	70.62	71.5	71.52	70.51	12.39	-0.0183	V
2016-03-09	70.68	71	71.08	69.9	9.29	0.0008	V
2016-03-10	70.22	71.14	71.4	69.58	10.14	-0.0065	V
2016-03-11	71.63	71.15	72.01	70.68	9.47	0.0201	V
2016-03-14	71.49	71.6	71.72	70.95	7.92	-0.002	V
2016-03-15	71.91	71.18	71.91	70.66	6.44	0.0059	V
2016-03-16	72.37	71.68	72.83	71.51	7.56	0.0064	V
2016-03-17	73.14	72.28	73.67	72.17	7.41	0.0106	V
2016-03-18	73.78	73.5	74.1	73.13	15.03	0.0088	V
2016-03-21	73.77	73.58	73.94	73.15	7.4	-0.0001	V
2016-03-22	72.96	73.24	73.65	72.93	6.8	-0.011	V
2016-03-23	73.91	72.95	74.17	72.77	7.29	0.013	V
2016-03-24	74.14	73.65	74.16	73.41	6.3	0.0031	V
2016-03-28	74.08	74.14	74.27	73.72	7.28	-0.0008	V
2016-03-29	75.38	74.02	75.59	73.92	10.54	0.0175	V
2016-03-30	76.78	75.9	77	75.84	9.69	0.0186	V
2016-03-31	76.48	76.62	76.92	75.95	7.49	-0.0039	V
2016-04-01	77.59	76.25	78.25	75.8	10.18	0.0145	V
2016-04-04	77.83	77.97	78.31	77.53	6.91	0.0031	V
2016-04-05	76.97	77.14	77.47	76.58	6.01	-0.011	V
2016-04-06	78.21	77.08	78.28	77	6.22	0.0161	V
2016-04-07	77.58	77.71	77.98	77.19	7.54	-0.0081	V
2016-04-08	78.03	78.08	78.62	77.81	5.33	0.0058	V
2016-04-11	77.82	78.36	78.78	77.77	5.96	-0.0027	V
2016-04-12	78.52	77.72	78.55	77.65	5.96	0.009	V
2016-04-13	79.71	79.03	79.93	78.91	9.19	0.0152	V
2016-04-14	80.33	79.76	80.67	79.31	11.47	0.0078	V
2016-04-15	80.08	80.25	80.69	79.9	7.19	-0.0031	V
2016-04-18	81.45	80.2	81.55	79.83	7.76	0.0171	V
2016-04-19	80.75	81.5	81.73	80.37	8.32	-0.0086	V
2016-04-20	81.15	80.88	81.64	80.55	8.52	0.005	V
2016-04-21	80.79	81.5	81.67	80.67	9.54	-0.0044	V
2016-04-22	79.11	78	79.36	77.28	18.22	-0.0208	V
2016-04-25	78.14	78.69	78.84	77.82	11.18	-0.0123	V
2016-04-26	78.53	78.45	78.7	78.11	6.07	0.005	V
2016-04-27	78.76	78.41	79	78.17	6.32	0.0029	V
2016-04-28	77.68	78.35	79.27	77.6	8.32	-0.0137	V
2016-04-29	77.24	77.52	78.01	76.86	8.09	-0.0057	V
2016-05-02	78.46	77.81	78.47	77.16	7.64	0.0158	V
2016-05-03	77.19	77.43	78.36	76.93	7.67	-0.0162	V
2016-05-04	77.07	76.56	77.38	76.35	8.85	-0.0016	V
2016-05-05	77.36	77.14	77.7	77.01	6	0.0038	V
2016-05-06	77.72	77.23	77.8	76.78	6.17	0.0047	V
2016-05-09	78.22	77.69	78.36	77.58	9.24	0.0064	V
2016-05-10	79.2	78.42	79.33	78.41	6.8	0.0125	V
2016-05-11	77.3	79.14	79.33	77.29	8.43	-0.024	V
2016-05-12	77.89	77.8	78.19	77.07	7.51	0.0076	V
2016-05-13	76.83	77.71	78.28	76.83	7.56	-0.0136	V
2016-05-16	77.8	77.02	78.06	76.96	8.6	0.0126	V
2016-05-17	76.79	77.57	77.92	76.52	7.17	-0.013	V
2016-05-18	77.43	76.71	77.88	76.4	6.29	0.0083	V
2016-05-19	76.88	76.87	77.25	76.22	5.55	-0.0071	V
2016-05-20	77.67	77.34	78.04	77.18	6.3	0.0103	V
2016-05-23	77.21	77.76	77.99	77.14	5.93	-0.0059	V
2016-05-24	79.38	77.66	79.5	77.66	7.58	0.0281	V
2016-05-25	79.06	79.5	79.67	78.95	5.85	-0.004	V
2016-05-26	79	79.4	79.4	78.87	4.28	-0.0008	V
2016-05-27	79.66	78.84	79.66	78.84	4.37	0.0084	V
2016-05-31	78.94	79.86	79.87	78.76	8.64	-0.009	V
2016-06-01	79.22	78.69	79.31	78.57	4.51	0.0035	V
2016-06-02	79.95	79.27	79.95	78.93	5.63	0.0092	V
2016-06-03	79.94	79.55	80.2	79.16	7.63	-0.0001	V
2016-06-06	80.54	80.29	80.9	80.17	7.62	0.0075	V
2016-06-07	80.6	80.7	81	80.54	5.52	0.0007	V
2016-06-08	81.65	80.6	81.71	80.47	8.86	0.013	V
2016-06-09	81.26	81.23	81.54	80.98	6.67	-0.0048	V
2016-06-10	80.18	80.75	80.75	79.84	7.86	-0.0133	V
2016-06-13	78.4	79	80.18	78.38	10.42	-0.0222	V
2016-06-14	78.57	78.12	78.75	77.96	7.89	0.0022	V
2016-06-15	78.17	78.57	78.84	78.05	7.42	-0.0051	V
2016-06-16	78.35	77.89	78.52	77.14	9.65	0.0023	V
2016-06-17	76.99	78.32	78.33	76.83	14.6	-0.0174	V
2016-06-20	77.34	78.3	78.38	77.32	9.96	0.0045	V
2016-06-21	77.33	77.81	78.01	77.15	9.2	-0.0001	V
2016-06-22	76.53	77.58	77.76	76.53	9.63	-0.0103	V
2016-06-23	78.23	77.76	78.24	76.87	13.57	0.0222	V
2016-06-24	75.05	74.8	76.04	74.45	18.37	-0.0406	V
2016-06-27	73.34	74.18	74.58	73.25	16.35	-0.0228	V
2016-06-28	75.16	75.04	75.5	74.49	14.82	0.0248	V
2016-06-29	76.74	75.98	76.76	75.71	12.18	0.021	V
2016-06-30	74.17	76.99	77.14	73.8	24.88	-0.0335	V
2016-07-01	74.48	74.5	75.94	74.1	13.82	0.0042	V
2016-07-05	74.67	74.25	74.97	73.83	11.08	0.0026	V
2016-07-06	74.06	74.12	74.75	73.83	11.26	-0.0082	V
2016-07-07	74.51	74.32	75.29	74.27	8.81	0.0061	V
2016-07-08	76.42	75.3	76.55	74.79	10.97	0.0256	V
2016-07-11	76.52	76.81	77.19	76.39	8.19	0.0013	V
2016-07-12	77.48	76.68	77.57	76.55	10.25	0.0125	V
2016-07-13	77.46	77.68	77.78	77.2	6.56	-0.0003	V
2016-07-14	78.14	78.06	78.54	77.69	6.61	0.0088	V
2016-07-15	78.3	78.65	78.75	78.05	8.15	0.002	V
2016-07-18	78.31	78.35	78.7	78.23	4.86	0.0001	V
2016-07-19	78.72	77.75	78.89	77.63	9.4	0.0052	V
2016-07-20	79.36	78.75	79.75	78.75	7.92	0.0081	V
2016-07-21	78.79	79.44	79.73	78.4	9.23	-0.0072	V
2016-07-22	79.91	79.98	80.08	78.33	12.53	0.0142	V
2016-07-25	78.94	80.17	80.17	78.73	7.98	-0.0121	V
2016-07-26	78.49	78.98	79.06	77.94	9.67	-0.0057	V
2016-07-27	78.53	78.46	78.79	77.53	10.19	0.0005	V
2016-07-28	79.19	78.69	80	78.55	8.71	0.0084	V
2016-07-29	78.05	79.24	79.35	78	7.78	-0.0144	V
2016-08-01	78.26	78.31	78.53	77.73	8.91	0.0027	V
2016-08-02	78.28	78.07	78.47	77.75	7.91	0.0003	V
2016-08-03	78.71	78.28	78.71	78.21	7.27	0.0055	V
2016-08-04	79.48	78.83	79.65	78.75	5.95	0.0098	V
2016-08-05	80.14	79.73	80.24	79.66	6.66	0.0083	V
2016-08-08	79.95	80.23	80.34	79.8	5.12	-0.0024	V
2016-08-09	80.06	79.96	80.48	79.95	4.46	0.0014	V
2016-08-10	79.68	79.97	80.22	79.51	5.95	-0.0047	V
2016-08-11	80.12	80	80.28	79.84	6.58	0.0055	V
2016-08-12	80.02	79.8	80.08	79.65	4.42	-0.0012	V
2016-08-15	80.91	80.13	81.15	80.02	6.29	0.0111	V
2016-08-16	80.81	80.42	80.91	80.22	6.18	-0.0012	V
2016-08-17	80.84	80.71	80.86	80.4	4.66	0.0004	V
2016-08-18	80.27	80.01	80.59	79.91	7.45	-0.0071	V
2016-08-19	80.47	80.01	80.47	79.74	8.48	0.0025	V
2016-08-22	81.06	80.34	81.08	79.96	7.95	0.0073	V
2016-08-23	80.8	81.37	81.76	80.8	10.01	-0.0032	V
2016-08-24	80.29	80.8	80.98	80.19	5.03	-0.0063	V
2016-08-25	80.32	80.29	80.52	80	5.77	0.0004	V
2016-08-26	80.57	80.62	81.14	80.17	7.93	0.0031	V
2016-08-29	80.87	80.54	80.99	80.54	4.77	0.0037	V
2016-08-30	81.17	81	81.19	80.72	4.13	0.0037	V
2016-08-31	80.9	80.95	81.2	80.71	7.39	-0.0033	V
2016-09-01	81.3	81.14	81.55	80.97	6.24	0.0049	V
2016-09-02	82	81.57	82.14	81.5	6.41	0.0086	V
2016-09-06	82.53	82	82.53	81.81	8.14	0.0065	V
2016-09-07	83.24	82.48	83.26	82.36	9.3	0.0086	V
2016-09-08	82.97	83.02	83.63	82.59	7.96	-0.0032	V
2016-09-09	81.33	82.4	82.81	81.33	11.56	-0.0198	V
2016-09-12	82.97	81.34	83.13	81.18	9.88	0.0202	V
2016-09-13	81.89	82.41	82.44	81.62	8.83	-0.013	V
2016-09-14	81.49	81.46	82.22	81.45	11	-0.0049	V
2016-09-15	82.01	81.42	82.13	81.19	10.64	0.0064	V
2016-09-16	82.07	81.74	82.26	81.42	11.7	0.0007	V
2016-09-19	82.51	82.43	83.04	82.23	8.36	0.0054	V
2016-09-20	82.48	82.97	83.23	82.32	6.47	-0.0004	V
2016-09-21	83.22	82.92	83.25	82.27	7.54	0.009	V
2016-09-22	83.36	83.42	83.79	83.2	6.6	0.0017	V
2016-09-23	82.54	83.33	83.45	82.52	8.28	-0.0098	V
2016-09-26	81.81	82.15	82.26	81.69	8.49	-0.0088	V
2016-09-27	82.16	81.79	82.38	81.5	7.97	0.0043	V
2016-09-28	82.97	82.38	83.01	81.94	7.97	0.0099	V
2016-09-29	81.92	82.72	83.06	81.79	5.89	-0.0127	V
2016-09-30	82.7	82.16	83.03	81.68	9.78	0.0095	V
2016-10-03	82.86	82.42	83.11	82.3	8.16	0.0019	V
2016-10-04	82.73	83.28	83.53	82.58	5.77	-0.0016	V
2016-10-05	83.35	82.96	83.45	82.9	6.16	0.0075	V
2016-10-06	83.36	83.12	83.48	82.88	7.69	0.0001	V
2016-10-07	82.88	83.49	83.7	82.64	8.24	-0.0058	V
2016-10-10	83.12	83.13	83.54	82.94	7.37	0.0029	V
2016-10-11	82.04	82.68	82.79	81.57	6.23	-0.013	V
2016-10-12	82.25	81.84	82.54	81.82	3.92	0.0026	V
2016-10-13	81.87	81.65	82.13	81.11	6.81	-0.0046	V
2016-10-14	82.45	82.04	83.19	82.04	6.7	0.0071	V
2016-10-17	82.15	82.58	82.69	82.04	8.47	-0.0036	V
2016-10-18	81.58	81.5	82.37	81.35	11.68	-0.0069	V
2016-10-19	82.81	81.65	82.87	81.65	8.44	0.0151	V
2016-10-20	82.5	83.05	83.1	82.17	6.95	-0.0037	V
2016-10-21	82.35	82.02	82.54	81.58	8.04	-0.0018	V
2016-10-24	83.17	83.27	83.59	82.71	16.27	0.01	V
2016-10-25	82.03	82.15	82.99	81.7	15.09	-0.0137	V
2016-10-26	81.75	81.62	82.26	81.41	8.75	-0.0034	V
2016-10-27	81.92	81.96	82.27	81.61	7.04	0.0021	V
2016-10-28	82.22	82.52	83.36	82.11	10.92	0.0037	V
2016-10-31	82.51	82.44	82.9	82.36	10.02	0.0035	V
2016-11-01	81.62	82.64	82.69	81.33	10.88	-0.0108	V
2016-11-02	80.58	80.89	81.38	80.52	9.17	-0.0127	V
2016-11-03	80.65	80.75	81.13	80.54	7.56	0.0009	V
2016-11-04	80.36	80.65	81.24	80.33	7.59	-0.0036	V
2016-11-07	82.51	81.64	82.53	81.45	7.28	0.0268	V
2016-11-08	82.88	82.39	83.16	82.15	7.15	0.0045	V
2016-11-09	83.24	81.81	83.3	81.22	12.16	0.0043	V
2016-11-10	81.87	83.3	83.96	81.42	17.17	-0.0165	V
2016-11-11	81.88	81.59	82.63	81.52	7.37	0.0001	V
2016-11-14	78.38	82.02	82.22	77.3	21.77	-0.0427	V
2016-11-15	78.57	78.23	79.54	77.8	18.52	0.0024	V
2016-11-16	80.08	78.79	80.19	78.76	10	0.0192	V
2016-11-17	81.07	80.32	81.2	80.18	8.08	0.0124	V
2016-11-18	80.82	81.15	81.5	80.53	7.92	-0.0031	V
2016-11-21	81.69	81.23	81.78	80.9	8.94	0.0108	V
2016-11-22	79.93	81.69	81.69	79.26	18.13	-0.0215	V
2016-11-23	79.57	79.98	79.99	78.95	12.86	-0.0045	V
2016-11-25	80.13	79.99	80.37	79.74	6.5	0.007	V
2016-11-28	79.08	79.66	80.01	79.05	11.79	-0.0131	V
2016-11-29	79.15	79.12	79.58	78.95	8.58	0.0009	V
2016-11-30	77.32	79.45	79.45	77.28	15.35	-0.0231	V
2016-12-01	75.43	77.57	77.62	75.25	21.05	-0.0244	V
2016-12-02	75.72	75.4	76.25	75.17	13.63	0.0038	V
2016-12-05	77.31	76.63	77.6	76.55	12.12	0.021	V
2016-12-06	77.11	77.94	77.97	76.71	13.9	-0.0026	V
2016-12-07	79.31	77.27	79.49	77.25	13.92	0.0285	V
2016-12-08	79.28	79.68	79.87	78.97	13.32	-0.0004	V
2016-12-09	79.14	79.15	79.93	78.83	10.73	-0.0018	V
2016-12-12	78.5	78.99	79.03	77.92	11.94	-0.0081	V
2016-12-13	79.2	78.81	79.5	78.25	13	0.0089	V
2016-12-14	79.13	79.28	79.98	79.12	20.15	-0.0009	V
2016-12-15	79.5	79.37	80.39	79.13	14.07	0.0047	V
2016-12-16	78.35	79.22	79.46	78.17	19.14	-0.0145	V
2016-12-19	78.1	78.04	78.6	78.02	8.7	-0.0032	V
2016-12-20	78.36	78.41	78.58	77.69	6.92	0.0033	V
2016-12-21	78.14	78.48	78.55	77.98	9.34	-0.0028	V
2016-12-22	77.9	78.02	78.06	77.19	12.07	-0.0031	V
2016-12-23	78.15	78.08	78.48	77.9	6.19	0.0032	V
2016-12-27	78.35	78.27	78.85	78.23	3.78	0.0026	V
2016-12-28	78.3	78.4	78.65	77.97	7.59	-0.0006	V
2016-12-29	78.33	78.49	78.84	78.3	6.24	0.0004	V
2016-12-30	78.02	78.43	78.54	77.94	7.13	-0.004	V
2017-01-03	79.5	78.76	79.91	78.49	13.79	0.019	V
2017-01-04	80.15	79.44	80.26	79.36	8.03	0.0082	V
2017-01-05	81.09	80.34	81.53	80.22	7.81	0.0117	V
2017-01-06	82.21	81.3	82.49	80.94	8.9	0.0138	V
2017-01-09	81.75	82.28	82.45	81.65	7.31	-0.0056	V
2017-01-10	81.31	81.7	81.9	81.13	6.02	-0.0054	V
2017-01-11	81.8	81.25	81.8	80.91	7.5	0.006	V
2017-01-12	81.37	81.05	81.47	80.51	6.88	-0.0053	V
2017-01-13	81.17	81.02	81.85	80.79	7.29	-0.0025	V
2017-01-17	81.26	80.76	81.49	80.76	6.33	0.0011	V
2017-01-18	81.59	81.27	81.83	80.98	8.51	0.0041	V
2017-01-19	81.73	81.79	81.85	81.41	6.48	0.0017	V
2017-01-20	81.84	82.09	82.28	81.61	9.05	0.0013	V
2017-01-23	82.15	81.7	82.3	81.5	7.41	0.0038	V
2017-01-24	83.23	82.4	83.49	81.85	8.4	0.0131	V
2017-01-25	83.9	83.79	84.27	83.45	9.36	0.008	V
2017-01-26	83.24	83.92	83.92	83.08	8.43	-0.0079	V
2017-01-27	83.77	83.32	83.8	82.92	5.45	0.0064	V
2017-01-30	83.7	83.47	83.74	82.66	8.79	-0.0008	V
2017-01-31	82.71	82.13	83.28	82.1	7.48	-0.0118	V
2017-02-01	82.44	82.9	83.09	82.05	7.53	-0.0033	V
2017-02-02	82.3	82.14	82.7	81.57	11.14	-0.0017	V
2017-02-03	86.08	85.74	86.82	85.11	28.08	0.0459	V
2017-02-06	85.83	86.07	86.1	85.51	9.67	-0.0029	V
2017-02-07	85.78	85.96	86.35	85.67	8.6	-0.0006	V
2017-02-08	85.09	85.8	85.84	85.08	7.59	-0.008	V
2017-02-09	85.58	85.37	85.77	84.88	6.55	0.0058	V
2017-02-10	85.9	85.8	86.14	85.23	10.43	0.0037	V
2017-02-13	86.44	86.2	86.7	86	6.05	0.0063	V
2017-02-14	86.85	86.52	86.97	86.26	5.95	0.0047	V
2017-02-15	87.54	87.02	87.54	86.7	8.05	0.0079	V
2017-02-16	87.41	87.55	87.68	86.79	8.68	-0.0015	V
2017-02-17	87.46	87.27	87.68	86.98	5.89	0.0006	V
2017-02-21	87.92	87.51	88.04	87.17	9.3	0.0053	V
2017-02-22	87.8	87.61	88.15	87.51	8.39	-0.0014	V
2017-02-23	88.18	88.23	88.49	87.87	6.04	0.0043	V
2017-02-24	88.43	87.36	88.43	87.3	5.15	0.0028	V
2017-02-27	88	88.32	88.38	87.91	6.13	-0.0049	V
2017-02-28	87.94	88.16	88.38	87.75	8.57	-0.0007	V
2017-03-01	88.99	88.74	89.14	88.42	11.13	0.0119	V
2017-03-02	88.53	89	89.13	88.1	10.54	-0.0052	V
2017-03-03	88.79	88.31	88.91	88.18	5.71	0.0029	V
2017-03-06	88.94	88.53	89.27	88.27	7.35	0.0017	V
2017-03-07	89.06	88.99	89.3	88.85	5.69	0.0013	V
2017-03-08	88.96	89.17	89.3	88.87	5.87	-0.0011	V
2017-03-09	89.11	89.02	89.5	88.71	5.95	0.0017	V
2017-03-10	89.73	89.5	89.86	89.1	12.25	0.007	V
2017-03-13	90.11	89.8	90.31	89.61	8.94	0.0042	V
2017-03-14	89.55	89.93	90.03	89.24	6.01	-0.0062	V
2017-03-15	89.92	89.75	90.1	89.41	6.35	0.0041	V
2017-03-16	90.04	90.31	90.33	89.47	9.17	0.0013	V
2017-03-17	90.24	90.25	90.63	90.17	8.61	0.0022	V
2017-03-20	89.18	90.29	92.05	88.97	9.44	-0.0117	V
2017-03-21	88.06	89.49	89.71	88	11.09	-0.0126	V
2017-03-22	88.52	87.85	89.03	87.85	7.83	0.0052	V
2017-03-23	88.86	88.47	89.39	88.42	7.71	0.0038	V
2017-03-24	89.19	89.06	89.61	88.97	7.6	0.0037	V
2017-03-27	88.95	88.31	88.99	88.07	5.23	-0.0027	V
2017-03-28	89.12	89.12	89.42	88.49	7.05	0.0019	V
2017-03-29	89.18	88.99	89.39	88.56	4.74	0.0007	V
2017-03-30	89.01	89.08	89.09	88.6	6.23	-0.0019	V
2017-03-31	88.87	88.98	89.35	88.87	6.43	-0.0016	V
2017-04-03	89.36	89.14	89.46	88.4	9.13	0.0055	V
2017-04-04	88.78	89.01	89.33	88.66	4.86	-0.0065	V
2017-04-05	89.03	89.13	90.2	88.95	7.25	0.0028	V
2017-04-06	89.09	89	89.26	88.78	8.47	0.0007	V
2017-04-07	88.74	88.97	89.24	88.52	5.44	-0.0039	V
2017-04-10	88.86	88.62	89.25	88.52	6	0.0014	V
2017-04-11	88.85	88.6	88.85	88.13	7.06	-0.0001	V
2017-04-12	88.68	88.7	89.21	88.56	5.91	-0.0019	V
2017-04-13	88.87	88.47	89.78	88.43	7.24	0.0021	V
2017-04-17	89.81	89.09	89.9	88.75	6.12	0.0106	V
2017-04-18	89.73	89.64	89.92	89.24	6.82	-0.0009	V
2017-04-19	89.75	90.09	90.62	89.6	7.3	0.0002	V
2017-04-20	91.15	90.14	91.5	89.9	12.18	0.0156	V
2017-04-21	91.15	92.77	92.8	91.02	19.44	0	V
2017-04-24	91.85	92.15	92.5	91.01	11.71	0.0077	V
2017-04-25	92.11	91.99	92.35	91.58	7.77	0.0028	V
2017-04-26	91.82	92.02	92.48	91.75	11.3	-0.0031	V
2017-04-27	91.6	91.95	92	91.28	5.86	-0.0024	V
2017-04-28	91.22	91.39	91.55	90.98	6.89	-0.0041	V
2017-05-01	91.26	91.29	91.67	91.14	9.04	0.0004	V
2017-05-02	92.54	91.62	92.75	91.53	11.63	0.014	V
2017-05-03	92.44	92.4	92.55	91.97	4.91	-0.0011	V
2017-05-04	92.62	92.7	92.85	92.25	5.26	0.0019	V
2017-05-05	92.09	92.9	92.98	91.76	8.84	-0.0057	V
2017-05-08	91.92	92.05	92.16	91.52	5.22	-0.0018	V
2017-05-09	92	91.9	92.14	91.83	3.97	0.0009	V
2017-05-10	92.25	91.7	92.41	91.68	6.75	0.0027	V
2017-05-11	92.1	92.12	92.31	91.62	7.05	-0.0016	V
2017-05-12	92.73	92.19	92.78	91.98	5.9	0.0068	V
2017-05-15	93.23	92.73	93.42	92.72	7.04	0.0054	V
2017-05-16	93.15	93.35	93.72	92.97	5.5	-0.0009	V
2017-05-17	91.76	92.48	92.76	91.71	8.24	-0.0149	V
2017-05-18	91.71	91.36	92.48	91.36	8.24	-0.0005	V
2017-05-19	92.48	91.98	92.81	91.71	9.36	0.0084	V
2017-05-22	93.31	92.53	93.6	92.43	9.19	0.009	V
2017-05-23	93.86	93.56	94.07	93.47	7.62	0.0059	V
2017-05-24	94.81	94.02	94.99	94.02	6.92	0.0101	V
2017-05-25	95.04	95.09	95.38	94.89	7.26	0.0024	V
2017-05-26	94.67	95	95.12	94.39	4.13	-0.0039	V
2017-05-30	94.72	94.66	94.88	94.34	6.29	0.0005	V
2017-05-31	95.23	95.08	95.53	94.46	9.87	0.0054	V
2017-06-01	95.4	95.4	95.45	94.61	8.91	0.0018	V
2017-06-02	96.15	95.41	96.19	95.41	8.57	0.0079	V
2017-06-05	96.55	96.32	96.59	96.11	14.51	0.0042	V
2017-06-06	95.79	96.27	96.6	95.56	7.03	-0.0079	V
2017-06-07	96.09	96.03	96.22	95.76	6.72	0.0031	V
2017-06-08	96.09	95.87	96.12	95.29	7.72	0	V
2017-06-09	94.56	96.09	96.25	93.71	16.89	-0.0159	V
2017-06-12	93.5	93.69	94.04	92.8	15.61	-0.0112	V
2017-06-13	95.08	94	95.34	93.97	8.7	0.0169	V
2017-06-14	95.32	95.32	96	94.95	6.35	0.0025	V
2017-06-15	94.17	94.44	94.53	93.53	12.79	-0.0121	V
2017-06-16	94.17	94.31	94.44	93.74	14.71	0	V
2017-06-19	94.79	94.75	94.85	94.25	5.98	0.0066	V
2017-06-20	94.38	94.79	94.95	94.33	5.63	-0.0043	V
2017-06-21	94.54	94.61	94.77	94.07	5.61	0.0017	V
2017-06-22	93.95	94.49	94.51	93.87	5.85	-0.0062	V
2017-06-23	95.58	94.16	95.65	93.89	11.64	0.0173	V
2017-06-26	95.22	95.8	96.27	95.1	6.97	-0.0038	V
2017-06-27	94.9	95.15	95.34	94.63	6.28	-0.0034	V
2017-06-28	96.23	95.15	96.4	94.66	5.57	0.014	V
2017-06-29	94.42	95.79	95.79	94.01	8.87	-0.0188	V
2017-06-30	93.78	94.38	94.62	93.78	9.04	-0.0068	V
2017-07-03	93.35	94.38	94.41	93.35	6.2	-0.0046	V
2017-07-05	94.01	93.75	94.4	93.72	9.34	0.0071	V
2017-07-06	93.25	93.45	93.97	93.19	8.22	-0.0081	V
2017-07-07	93.92	93.5	94.41	93.5	6.18	0.0072	V
2017-07-10	95.09	94.15	95.37	94.15	8.85	0.0125	V
2017-07-11	95.41	95.08	95.63	94.93	5.55	0.0034	V
2017-07-12	96.18	95.98	96.45	95.63	5.97	0.0081	V
2017-07-13	95.94	96.42	96.65	95.77	6.72	-0.0025	V
2017-07-14	96.93	96.14	97.37	96.12	6.2	0.0103	V
2017-07-17	96.83	97.11	97.29	96.59	5.91	-0.001	V
2017-07-18	97.58	96.85	97.75	96.61	7.43	0.0077	V
2017-07-19	98.25	97.64	98.33	97.55	6.39	0.0069	V
2017-07-20	98.11	99.11	99.14	97.93	8.57	-0.0014	V
2017-07-21	99.6	99.6	100.49	99.09	17.4	0.0152	V
2017-07-24	100.37	99.55	100.42	99.14	9.19	0.0077	V
2017-07-25	99.99	100.65	100.85	99.8	6.77	-0.0038	V
2017-07-26	100.85	100.01	100.98	99.86	7.21	0.0086	V
2017-07-27	99.57	100.97	101.18	98.55	10.54	-0.0127	V
2017-07-28	99.15	99.12	99.59	98.51	6.56	-0.0042	V
2017-07-31	99.56	99.5	100	99.14	7.58	0.0041	V
2017-08-01	100.87	100.36	101.06	99.96	6.02	0.0132	V
2017-08-02	101.28	101.03	101.28	100.24	5.96	0.0041	V
2017-08-03	100.59	100.94	101.09	100.33	5.7	-0.0068	V
2017-08-04	100.89	100.96	101.34	100.61	4.62	0.003	V
2017-08-07	101.49	100.92	101.53	100.59	7.05	0.0059	V
2017-08-08	101.28	101.5	101.72	100.93	6.28	-0.0021	V
2017-08-09	100.97	100.76	101.3	100.6	6.9	-0.0031	V
2017-08-10	99.49	100.54	100.88	99.43	8.56	-0.0147	V
2017-08-11	100.09	99.55	100.3	99.53	5.27	0.006	V
2017-08-14	101.87	100.98	102.11	100.75	5.66	0.0178	V
2017-08-15	102.63	102.36	102.78	101.97	5.39	0.0075	V
2017-08-16	103.32	102.76	103.93	102.64	13.41	0.0067	V
2017-08-17	102.16	103.33	103.53	102.16	7.38	-0.0112	V
2017-08-18	102.51	102.08	103.09	101.94	5.67	0.0034	V
2017-08-21	103.22	102.62	103.35	102.33	5.39	0.0069	V
2017-08-22	104.07	103.44	104.2	103.14	5.48	0.0082	V
2017-08-23	103.18	103.77	103.97	102.99	5.06	-0.0086	V
2017-08-24	103.22	103.32	103.5	102.64	4.08	0.0004	V
2017-08-25	103.35	103.65	103.88	103.16	4.47	0.0013	V
2017-08-28	103.78	103.65	103.83	103.26	3.92	0.0042	V
2017-08-29	103.77	102.92	104.07	102.64	7.14	-0.0001	V
2017-08-30	103.73	103.7	104	103.52	8.71	-0.0004	V
2017-08-31	103.52	104.06	104.19	103.03	13.77	-0.002	V
2017-09-01	103.9	104.04	104.08	103.44	4.47	0.0037	V
2017-09-05	103.01	103.4	103.46	102.26	6.34	-0.0086	V
2017-09-06	103.18	103.34	103.75	103.1	6.37	0.0017	V
2017-09-07	104.56	103.71	105.44	103.61	6.51	0.0134	V
2017-09-08	104.43	104.33	104.77	104.06	5.79	-0.0012	V
2017-09-11	106.15	105.48	106.15	105.15	6.96	0.0165	V
2017-09-12	106.21	106.64	106.64	105.76	5.21	0.0006	V
2017-09-13	105.83	106.26	106.26	105.24	6.22	-0.0036	V
2017-09-14	106.08	105.5	106.83	105.5	8.14	0.0024	V
2017-09-15	105.3	105.74	106.14	104.95	12.62	-0.0074	V
2017-09-18	104.83	105.35	105.52	104.62	7.33	-0.0045	V
2017-09-19	105.41	105.13	105.93	104.83	9.75	0.0055	V
2017-09-20	104.97	105.5	105.77	104.46	8.2	-0.0042	V
2017-09-21	105.31	105	105.61	104.65	4.78	0.0032	V
2017-09-22	105.56	105.21	105.68	105.06	4.96	0.0024	V
2017-09-25	103.02	105.5	105.65	102.75	9.4	-0.0241	V
2017-09-26	102.94	103.11	104.02	102.88	6.26	-0.0008	V
2017-09-27	103.89	103.07	104.12	102.9	8.34	0.0092	V
2017-09-28	104.58	103.75	104.98	103.74	5.95	0.0066	V
2017-09-29	105.24	104.75	105.43	104.69	7.68	0.0063	V
2017-10-02	105.44	105.54	105.99	105.1	4.89	0.0019	V
2017-10-03	105.59	105.65	105.9	105.29	4.41	0.0014	V
2017-10-04	105.31	105.71	105.74	104.9	4.15	-0.0027	V
2017-10-05	106.24	105.6	106.25	105.15	4.4	0.0088	V
2017-10-06	106.73	106.29	106.96	105.87	4.59	0.0046	V
2017-10-09	107.01	106.6	107.65	106.54	4.79	0.0026	V
2017-10-10	107.31	107.58	107.6	106.82	4.02	0.0028	V
2017-10-11	108.44	107.7	108.59	107.6	6.47	0.0105	V
2017-10-12	108.11	108.5	108.71	107.9	6.5	-0.003	V
2017-10-13	108.66	108.5	109.26	108.4	5.15	0.0051	V
2017-10-16	108.3	108.79	109.05	107.16	5.55	-0.0033	V
2017-10-17	107.54	108.25	108.42	107.3	5.98	-0.007	V
2017-10-18	107.8	107.62	108	107.46	4.82	0.0024	V
2017-10-19	107.02	107.27	107.78	106.9	10.84	-0.0072	V
2017-10-20	107.55	107.7	107.7	106.97	7.85	0.005	V
2017-10-23	107.53	108.05	108.23	107.09	6.32	-0.0002	V
2017-10-24	108.41	107.56	108.64	107.18	10.51	0.0082	V
2017-10-25	109.49	109.41	110.61	108	13.26	0.01	V
2017-10-26	109.8	110.38	110.74	109.67	7.38	0.0028	V
2017-10-27	109.71	110.07	110.13	108.69	7.86	-0.0008	V
2017-10-30	110.04	109.67	110.23	108.92	5.15	0.003	V
2017-10-31	109.98	110.58	110.69	108.66	8	-0.0005	V
2017-11-01	111.07	110.5	111.4	110.42	6.17	0.0099	V
2017-11-02	110.98	111.02	111.37	110.2	5.51	-0.0008	V
2017-11-03	111.36	110.94	111.42	110.5	3.76	0.0034	V
2017-11-06	111.92	111.36	112.15	111.2	4.09	0.005	V
2017-11-07	112.09	112.25	112.47	111.56	3.7	0.0015	V
2017-11-08	112.47	112.01	112.91	111.82	4.42	0.0034	V
2017-11-09	112.14	111.8	112.22	110.93	4.33	-0.0029	V
2017-11-10	111.88	111.71	111.98	111.28	4.2	-0.0023	V
2017-11-13	111.4	111.55	111.86	111.33	7.19	-0.0043	V
2017-11-14	111.98	111.08	112.04	110.81	5.68	0.0052	V
2017-11-15	110.25	111.34	111.87	110.14	6.9	-0.0154	V
2017-11-16	111.02	110.75	111.44	110.57	5.66	0.007	V
2017-11-17	109.82	110.69	110.91	109.7	8.81	-0.0108	V
2017-11-20	109.95	109.95	110.68	109.69	6.87	0.0012	V
2017-11-21	111.45	110.45	111.49	110.3	6.46	0.0136	V
2017-11-22	110.82	111.5	111.66	110.7	4.07	-0.0057	V
2017-11-24	111.97	111.31	112.16	111.14	3.05	0.0104	V
2017-11-27	112.38	112	112.54	111.91	6.62	0.0037	V
2017-11-28	113.36	112.6	113.61	112.56	6.67	0.0087	V
2017-11-29	109.86	113.62	113.62	106.9	14.51	-0.0309	V
2017-11-30	112.59	110.5	112.59	110.03	18.53	0.0248	V
2017-12-01	110.73	112.38	112.44	109.76	13.1	-0.0165	V
2017-12-04	107.43	111.33	111.45	106.97	18.91	-0.0298	V
2017-12-05	108.58	107.54	109.24	106.6	12.08	0.0107	V
2017-12-06	109.74	108.49	110.17	108.25	7.53	0.0107	V
2017-12-07	111.4	109.77	111.41	109.45	7.38	0.0151	V
2017-12-08	112.6	112.13	112.61	111.81	7.59	0.0108	V
2017-12-11	112.37	112.5	113.35	112.16	7.54	-0.002	V
2017-12-12	113.46	112.37	113.73	112	8.75	0.0097	V
2017-12-13	113.31	113.75	114.37	113.19	8.09	-0.0013	V
2017-12-14	112.92	113.55	114.09	112.92	9.82	-0.0034	V
2017-12-15	113.82	113.97	114.2	112.39	16.39	0.008	V
2017-12-18	113.55	114.69	114.75	113.25	8.96	-0.0024	V
2017-12-19	112.14	113.28	113.28	112.08	7.9	-0.0124	V
2017-12-20	112.12	112.72	113.1	111.99	6.2	-0.0002	V
2017-12-21	112.41	112.6	113.1	112.32	8.87	0.0026	V
2017-12-22	112.69	112.39	113.11	112.25	6.19	0.0025	V
2017-12-26	112.99	112.07	113.44	112.07	3.95	0.0027	V
2017-12-27	114.02	112.69	114.07	112.65	7.07	0.0091	V
2017-12-28	114.35	114.3	114.92	113.99	6.94	0.0029	V
2017-12-29	114.02	114.75	114.89	114.02	5.25	-0.0029	V
2015-01-05	101	102.76	103.02	99.9	18.34	-0.0251	BABA
2015-01-06	103.32	101.25	103.85	100.11	15.72	0.023	BABA
2015-01-07	102.13	104.59	104.74	102.03	11.05	-0.0115	BABA
2015-01-08	105.03	102.95	105.34	102.68	12.94	0.0284	BABA
2015-01-09	103.02	105.24	105.3	102.89	10.22	-0.0191	BABA
2015-01-12	101.62	103.2	103.36	101.21	8	-0.0136	BABA
2015-01-13	100.77	102.59	102.85	100.01	11.29	-0.0084	BABA
2015-01-14	99.58	99.28	100.18	98.06	17.81	-0.0118	BABA
2015-01-15	96.31	99.67	100.14	96.02	18.26	-0.0328	BABA
2015-01-16	96.89	96.09	97.8	95.52	13.33	0.006	BABA
2015-01-20	100.04	98.3	100.21	97.59	12.11	0.0325	BABA
2015-01-21	103.29	100.75	103.86	100.32	15.19	0.0325	BABA
2015-01-22	104	104.6	104.92	103.1	11.43	0.0069	BABA
2015-01-23	103.11	104.02	105.2	103.02	9.87	-0.0086	BABA
2015-01-26	103.99	104.4	105.13	103.33	10.66	0.0085	BABA
2015-01-27	102.94	102.89	103.57	100.58	15.66	-0.0101	BABA
2015-01-28	98.45	100.3	101.49	97.79	42.14	-0.0436	BABA
2015-01-29	89.81	90.53	90.74	87.36	76.56	-0.0878	BABA
2015-01-30	89.08	89.6	92	88.11	36.81	-0.0081	BABA
2015-02-02	90.13	91.13	91.66	88.61	18.87	0.0118	BABA
2015-02-03	90.61	91.65	91.65	89.9	13.51	0.0053	BABA
2015-02-04	90	90.99	91.88	89.48	14.64	-0.0067	BABA
2015-02-05	87	89.58	89.84	86.1	28.93	-0.0333	BABA
2015-02-06	85.68	87.11	87.4	85.42	17.63	-0.0152	BABA
2015-02-09	86	85.83	86.75	85.47	12.11	0.0037	BABA
2015-02-10	87.26	87.01	87.47	86.52	12.04	0.0147	BABA
2015-02-11	86	87.58	87.7	85.82	12.39	-0.0144	BABA
2015-02-12	87.1	85.6	88.3	85.55	15.18	0.0128	BABA
2015-02-13	89.05	88.2	89.3	87.65	14.67	0.0224	BABA
2015-02-17	86.85	88.78	88.99	86.7	15.19	-0.0247	BABA
2015-02-18	86.74	87.1	87.43	86.5	7.42	-0.0013	BABA
2015-02-19	86.89	86.81	87.87	86.71	7.6	0.0017	BABA
2015-02-20	86.64	87.25	87.29	86.38	7.82	-0.0029	BABA
2015-02-23	85.47	86.51	86.68	85.25	9.37	-0.0135	BABA
2015-02-24	84.69	85.53	85.53	83.88	15.85	-0.0091	BABA
2015-02-25	86.19	84.38	86.83	84.36	13.65	0.0177	BABA
2015-02-26	85.37	86.92	87.16	85.2	8.76	-0.0095	BABA
2015-02-27	85.12	85.95	86.56	85	8.38	-0.0029	BABA
2015-03-02	84	85	85.02	83.75	11.21	-0.0132	BABA
2015-03-03	81.58	82.95	83.25	80.03	39.25	-0.0288	BABA
2015-03-04	85.49	80.27	85.83	80.17	36.61	0.0479	BABA
2015-03-05	86.1	85.75	86.27	84.01	18.51	0.0071	BABA
2015-03-06	84.4	85.74	86	84.05	10.67	-0.0197	BABA
2015-03-09	82.53	84.35	84.35	81.48	17.62	-0.0222	BABA
2015-03-10	82.97	81.09	83.15	80.65	13.82	0.0053	BABA
2015-03-11	81.99	83	83.38	81.19	12.77	-0.0118	BABA
2015-03-12	81.92	82.1	82.9	81.53	11.23	-0.0009	BABA
2015-03-13	81.86	81.8	81.92	80.77	12.66	-0.0007	BABA
2015-03-16	84	82.01	85.2	81.94	16.91	0.0261	BABA
2015-03-17	84.5	84.01	85.1	83.51	17.64	0.006	BABA
2015-03-18	84.59	83.87	85.95	83.3	35.66	0.0011	BABA
2015-03-19	85.74	85.11	87.04	85	30.45	0.0136	BABA
2015-03-20	85.2	86.33	86.8	85.09	21.18	-0.0063	BABA
2015-03-23	84.25	85.25	85.53	84.21	11.18	-0.0112	BABA
2015-03-24	83.63	84.35	84.5	82.39	14.55	-0.0074	BABA
2015-03-25	83.75	83.94	84.48	82.67	13.51	0.0014	BABA
2015-03-26	84.17	83.2	85	82.96	12.21	0.005	BABA
2015-03-27	84.58	84.78	85.15	83.34	9.7	0.0049	BABA
2015-03-30	83.9	85.03	85.15	83.75	10.02	-0.008	BABA
2015-03-31	83.24	83.64	84.45	83.2	11.81	-0.0079	BABA
2015-04-01	82.36	83.37	83.72	82.18	14.9	-0.0106	BABA
2015-04-02	82.28	82.88	83	81.25	19.87	-0.001	BABA
2015-04-06	81.82	82.05	82.59	81.61	12.81	-0.0056	BABA
2015-04-07	82.21	81.94	82.95	81.88	9.44	0.0048	BABA
2015-04-08	85.39	83.3	85.54	83.07	26.16	0.0387	BABA
2015-04-09	86.14	87.03	87.69	85.2	27.8	0.0088	BABA
2015-04-10	84.58	86.68	86.69	84.15	18.3	-0.0181	BABA
2015-04-13	84.28	85.16	85.71	83.82	15.8	-0.0035	BABA
2015-04-14	85	84.63	85.13	83.53	11.82	0.0085	BABA
2015-04-15	84.67	85.08	85.36	84.16	12.23	-0.0039	BABA
2015-04-16	84.06	85.15	85.4	83.89	12.05	-0.0072	BABA
2015-04-17	81.9	83.08	83.25	81.61	22.79	-0.0257	BABA
2015-04-20	82.2	82.25	82.69	81.52	13.47	0.0037	BABA
2015-04-21	82.42	82.86	82.92	82.14	10.06	0.0027	BABA
2015-04-22	82.05	82.78	82.84	81.52	13.32	-0.0045	BABA
2015-04-23	82.28	81.88	82.75	81.62	11.48	0.0028	BABA
2015-04-24	84.57	82.88	84.99	82.8	21.06	0.0278	BABA
2015-04-27	84.9	85.53	86.27	84.65	17.43	0.0039	BABA
2015-04-28	85.08	85.54	85.57	83.82	11.11	0.0021	BABA
2015-04-29	82.45	84.06	84.4	81.64	21.1	-0.0309	BABA
2015-04-30	81.29	82.22	82.65	80.44	14.21	-0.0141	BABA
2015-05-01	81.17	81.03	82.25	80.11	17.91	-0.0015	BABA
2015-05-04	80.59	81.17	81.56	80.12	21.55	-0.0071	BABA
2015-05-05	79.54	80.44	80.9	77.77	32.66	-0.013	BABA
2015-05-06	80	79.65	80.85	79.51	24.95	0.0058	BABA
2015-05-07	86	88.83	89.29	84.91	69.45	0.075	BABA
2015-05-08	87.06	87.82	88.27	86.89	30.14	0.0123	BABA
2015-05-11	86.72	86.7	87.67	86.06	19.78	-0.0039	BABA
2015-05-12	86.77	87.05	87.5	86.14	16.08	0.0006	BABA
2015-05-13	87.53	87.08	88.47	87	19.02	0.0088	BABA
2015-05-14	88.4	87.74	88.48	87.53	12.09	0.0099	BABA
2015-05-15	88.46	88.51	88.96	88.05	13.42	0.0007	BABA
2015-05-18	87.11	87.61	87.93	86.61	13.49	-0.0153	BABA
2015-05-19	88.21	86.99	88.8	86.47	20.73	0.0126	BABA
2015-05-20	90.7	88.14	90.8	87.3	29.81	0.0282	BABA
2015-05-21	93.88	91.35	94.77	90.92	40.73	0.0351	BABA
2015-05-22	93.27	94.28	95.06	93.19	22.18	-0.0065	BABA
2015-05-26	92.52	93.65	93.92	91.55	15.67	-0.008	BABA
2015-05-27	92.6	92.22	92.99	91.6	9.52	0.0009	BABA
2015-05-28	90.95	91.69	91.93	90.58	14.21	-0.0178	BABA
2015-05-29	89.32	91.35	91.5	89.32	13.89	-0.0179	BABA
2015-06-01	90.78	90.09	90.99	89.49	9.91	0.0163	BABA
2015-06-02	90.51	90.55	91.54	90.19	9.87	-0.003	BABA
2015-06-03	90.79	90.73	91.04	89.9	9.43	0.0031	BABA
2015-06-04	90.59	90.71	91.41	90.27	8.69	-0.0022	BABA
2015-06-05	90.71	90.46	91.6	90.46	11.35	0.0013	BABA
2015-06-08	88.29	90.65	91.6	88.24	15.7	-0.0267	BABA
2015-06-09	87.58	88.04	88.18	86.12	16.08	-0.008	BABA
2015-06-10	88.9	87.7	88.99	87.2	12.55	0.0151	BABA
2015-06-11	87.21	89.03	89.48	87.1	13.72	-0.019	BABA
2015-06-12	86.63	87.42	87.79	86.48	9.98	-0.0067	BABA
2015-06-15	86.12	86.3	87.17	86.05	10.23	-0.0059	BABA
2015-06-16	86.09	86	86.7	85.61	10.97	-0.0003	BABA
2015-06-17	86.8	86.58	87.8	86.48	10.24	0.0082	BABA
2015-06-18	86.75	86.97	87.59	86.32	11.74	-0.0006	BABA
2015-06-19	85.74	86.51	86.6	85.17	10.32	-0.0116	BABA
2015-06-22	85.68	86.07	86.4	85.58	7.15	-0.0007	BABA
2015-06-23	85.08	85.98	86.34	84.83	11.41	-0.007	BABA
2015-06-24	85.17	85.16	85.81	84.85	9.43	0.0011	BABA
2015-06-25	85.24	85.47	85.6	84.9	8.95	0.0008	BABA
2015-06-26	83.28	84.63	84.65	82.82	12.67	-0.023	BABA
2015-06-29	81.07	81.64	82.88	80.8	15.2	-0.0265	BABA
2015-06-30	82.27	82.58	83.69	81.96	12.62	0.0148	BABA
2015-07-01	82.46	82.6	83	81.99	5.95	0.0023	BABA
2015-07-02	82.07	82.12	82.32	81.78	6.76	-0.0047	BABA
2015-07-06	80.23	80.56	81.5	80.12	11.86	-0.0224	BABA
2015-07-07	79.62	79.45	79.79	76.21	34.22	-0.0076	BABA
2015-07-08	77.94	76.58	78.79	76.22	22.71	-0.0211	BABA
2015-07-09	79.04	80.93	81.19	79.04	19.78	0.0141	BABA
2015-07-10	80.3	81.13	81.2	79.84	11.22	0.0159	BABA
2015-07-13	81.86	80.92	82.2	80.7	10.35	0.0194	BABA
2015-07-14	81.5	81.58	82.02	81.13	7.52	-0.0044	BABA
2015-07-15	80.73	80.9	81.5	80.21	9.51	-0.0094	BABA
2015-07-16	81.53	81.39	82	80.9	8.6	0.0099	BABA
2015-07-17	83.36	81.99	83.7	81.58	14.51	0.0224	BABA
2015-07-20	82.67	83.56	83.68	82.05	8.13	-0.0083	BABA
2015-07-21	82.54	83.11	83.25	82.22	5.75	-0.0016	BABA
2015-07-22	84.15	82.16	84.75	82	11.21	0.0195	BABA
2015-07-23	83.88	84.66	84.97	83.25	7.45	-0.0032	BABA
2015-07-24	83.02	85.17	85.38	82.65	8.76	-0.0103	BABA
2015-07-27	81.4	80.85	81.7	79.68	12.19	-0.0195	BABA
2015-07-28	80.56	80.67	80.8	79.25	12.12	-0.0103	BABA
2015-07-29	80.26	80.98	81.37	80.01	7.18	-0.0037	BABA
2015-07-30	79.96	80.11	80.64	79.45	6.93	-0.0037	BABA
2015-07-31	78.34	79.85	79.91	78.2	12.69	-0.0203	BABA
2015-08-03	77.99	78.2	78.5	77.11	9.28	-0.0045	BABA
2015-08-04	78.87	78.07	79.35	77.8	8.5	0.0113	BABA
2015-08-05	79.82	79.59	80.42	79.48	7.5	0.012	BABA
2015-08-06	78.96	79.85	80.75	78.64	9.3	-0.0108	BABA
2015-08-07	78.82	79.65	80.2	78.66	8.74	-0.0018	BABA
2015-08-10	80.47	79.86	80.99	79.5	11.28	0.0209	BABA
2015-08-11	77.34	79.48	80	76.15	22.98	-0.0389	BABA
2015-08-12	73.38	72.32	73.85	71.03	41.19	-0.0512	BABA
2015-08-13	75.11	74	76.73	73.66	23.23	0.0236	BABA
2015-08-14	74.76	74.53	75.49	74.46	12.37	-0.0047	BABA
2015-08-17	75.19	74.85	75.24	74.16	12.68	0.0058	BABA
2015-08-18	73.88	74.05	75.13	73.73	11.16	-0.0174	BABA
2015-08-19	73.12	73.15	73.56	72.81	18.18	-0.0103	BABA
2015-08-20	70.32	71.98	72.78	70.03	21	-0.0383	BABA
2015-08-21	68.18	69.32	70.66	68.18	29.13	-0.0304	BABA
2015-08-24	65.8	58.16	67.48	58	31.38	-0.0349	BABA
2015-08-25	68.57	68.84	70.33	67.49	29.95	0.0421	BABA
2015-08-26	68.66	68.95	69.45	65.75	26.39	0.0013	BABA
2015-08-27	70.84	70.84	71.59	70.02	18.12	0.0318	BABA
2015-08-28	70.07	69.68	70.5	69.05	10.6	-0.0109	BABA
2015-08-31	66.12	69.18	69.3	66.02	18.48	-0.0564	BABA
2015-09-01	64.83	64.38	66.84	64.05	23.46	-0.0195	BABA
2015-09-02	65.54	65.69	66	64.97	13.38	0.011	BABA
2015-09-03	66.47	65.82	66.89	65.41	15.8	0.0142	BABA
2015-09-04	63.91	65.41	65.57	63.34	18.19	-0.0385	BABA
2015-09-08	60.91	65.78	66.81	60.25	50.33	-0.0469	BABA
2015-09-09	64.04	62.73	64.67	62.53	33.15	0.0514	BABA
2015-09-10	63.83	63.52	64.25	63.34	13.28	-0.0033	BABA
2015-09-11	64.63	63.37	64.79	62.7	17.75	0.0125	BABA
2015-09-14	62.6	62.55	63.26	61.48	26.76	-0.0314	BABA
2015-09-15	64.85	61.45	65.36	61.11	29.04	0.0359	BABA
2015-09-16	67.23	65.61	68.08	65.26	25.8	0.0367	BABA
2015-09-17	66	66.41	66.65	65.6	16.59	-0.0183	BABA
2015-09-18	65.75	65.4	65.75	64.01	20.13	-0.0038	BABA
2015-09-21	63.9	65.38	66.4	62.96	22.36	-0.0281	BABA
2015-09-22	61.9	62.94	63.27	61.58	14.9	-0.0313	BABA
2015-09-23	60	61.96	62.3	59.68	22.68	-0.0307	BABA
2015-09-24	59.92	59.42	60.34	58.21	20.65	-0.0013	BABA
2015-09-25	59.24	60.63	60.84	58.92	17.01	-0.0113	BABA
2015-09-28	57.39	58.81	60.12	57.31	20.66	-0.0312	BABA
2015-09-29	57.82	57.3	58.65	57.2	16.77	0.0075	BABA
2015-09-30	58.97	58.87	60.08	58.35	16.77	0.0199	BABA
2015-10-01	58.87	59.5	59.83	58.23	8.15	-0.0017	BABA
2015-10-02	63.2	58.36	63.24	58.2	22.36	0.0736	BABA
2015-10-05	63.93	63.47	64.78	62.2	13.58	0.0116	BABA
2015-10-06	63.92	63.72	64.73	63.28	9.62	-0.0002	BABA
2015-10-07	66.28	64.84	66.66	64.38	15.8	0.0369	BABA
2015-10-08	67.7	66.04	68.41	65.96	18.67	0.0214	BABA
2015-10-09	68.71	68.2	69.45	67.31	14.76	0.0149	BABA
2015-10-12	70.3	69.64	70.47	69	15.55	0.0231	BABA
2015-10-13	69.68	69.49	70.32	68.38	13.05	-0.0088	BABA
2015-10-14	68.54	69.5	69.7	67.42	12.29	-0.0164	BABA
2015-10-15	71.78	69.34	72.44	69.26	18.2	0.0473	BABA
2015-10-16	71.99	72.5	73.64	71.21	15.95	0.0029	BABA
2015-10-19	72.65	71.8	73	71.52	10.89	0.0092	BABA
2015-10-20	71.79	72.99	73	71.55	11.09	-0.0118	BABA
2015-10-21	69.48	71.66	71.79	68.89	16.86	-0.0322	BABA
2015-10-22	70.99	70.16	71.63	70.07	10.81	0.0217	BABA
2015-10-23	75.62	73.98	75.76	72.84	22.51	0.0652	BABA
2015-10-26	76.35	75.44	77.42	75.13	24.82	0.0097	BABA
2015-10-27	79.44	82.11	82.79	78.25	50.82	0.0405	BABA
2015-10-28	82.35	79.48	82.55	79.2	25.03	0.0366	BABA
2015-10-29	82.22	81.97	82.53	80.82	16.43	-0.0016	BABA
2015-10-30	83.83	82.7	84.44	82.6	20.74	0.0196	BABA
2015-11-02	84.35	83.52	84.83	82.75	13.83	0.0062	BABA
2015-11-03	83.44	84	84.59	83.13	11.64	-0.0108	BABA
2015-11-04	85.4	84.45	85.6	84.03	23.73	0.0235	BABA
2015-11-05	85.38	85.22	86.42	84.2	20.66	-0.0002	BABA
2015-11-06	83.61	85.53	86.35	80.77	38.53	-0.0207	BABA
2015-11-09	81.38	83.44	83.47	80.22	19.09	-0.0267	BABA
2015-11-10	81.43	81.1	82.43	79.62	22	0.0006	BABA
2015-11-11	79.85	82.28	82.49	78.12	29.64	-0.0194	BABA
2015-11-12	78.76	78.99	80.5	78.45	18.84	-0.0137	BABA
2015-11-13	75.85	77.15	78	75.64	24.24	-0.0369	BABA
2015-11-16	78.3	75.83	78.75	75.77	17.05	0.0323	BABA
2015-11-17	78.13	78.9	79.14	77.47	12.47	-0.0022	BABA
2015-11-18	77.69	78.25	78.31	76.15	16.74	-0.0056	BABA
2015-11-19	77.87	78.06	79.15	77.4	15.69	0.0023	BABA
2015-11-20	79.95	78.44	80.78	78.4	21.03	0.0267	BABA
2015-11-23	81.31	80.45	82.19	79.97	18.77	0.017	BABA
2015-11-24	80.86	80.85	81.11	79.27	15.28	-0.0055	BABA
2015-11-25	81.71	80.91	82.67	80.82	16.33	0.0105	BABA
2015-11-27	81.38	80.57	81.41	79.28	12.6	-0.004	BABA
2015-11-30	84.08	81.5	84.47	81.38	97.91	0.0332	BABA
2015-12-01	84	83.77	84.39	83.5	26.24	-0.001	BABA
2015-12-02	85	84.27	85.82	84.25	36.61	0.0119	BABA
2015-12-03	82.59	85.05	85.1	82.1	23.03	-0.0284	BABA
2015-12-04	84.85	82.58	85	82.42	15.55	0.0274	BABA
2015-12-07	84.76	84.8	85.13	84.2	11.88	-0.0011	BABA
2015-12-08	84.38	82.77	84.67	82.61	14.67	-0.0045	BABA
2015-12-09	83.42	84.37	85.2	82.97	21.92	-0.0114	BABA
2015-12-10	84.33	83.34	84.34	82.85	10.47	0.0109	BABA
2015-12-11	79.74	82.85	83.05	79.42	20.79	-0.0544	BABA
2015-12-14	80.57	80.15	80.76	78.99	12.08	0.0104	BABA
2015-12-15	82.49	81.06	83.39	80.9	13.05	0.0238	BABA
2015-12-16	84.63	83.3	85.05	83	16.58	0.0259	BABA
2015-12-17	83.56	85	85.32	82.85	13	-0.0126	BABA
2015-12-18	82.65	83.2	83.75	82.03	12.17	-0.0109	BABA
2015-12-21	82.87	83.15	83.73	82.43	8.09	0.0027	BABA
2015-12-22	84.84	82.89	85.1	82.89	12.78	0.0238	BABA
2015-12-23	84.8	85.05	85.09	83.72	11.24	-0.0005	BABA
2015-12-24	83.71	84.56	84.8	83.41	3.78	-0.0129	BABA
2015-12-28	82.14	82.56	82.75	81.52	9.32	-0.0188	BABA
2015-12-29	83.26	82.5	83.51	82.41	6.94	0.0136	BABA
2015-12-30	81.68	82.95	83.11	81.5	6.98	-0.019	BABA
2015-12-31	81.27	81.48	82.17	81.25	6.74	-0.005	BABA
2016-01-04	76.69	78.18	78.31	75.18	23.07	-0.0564	BABA
2016-01-05	78.63	77.92	78.68	77.26	14.26	0.0253	BABA
2016-01-06	77.33	77.12	78.48	76.97	11.57	-0.0165	BABA
2016-01-07	72.72	73.29	75.5	71.54	27.29	-0.0596	BABA
2016-01-08	70.8	74.33	74.66	70.67	20.81	-0.0264	BABA
2016-01-11	69.92	71.29	71.73	69.02	16.96	-0.0124	BABA
2016-01-12	72.68	71.45	72.77	71	13.46	0.0395	BABA
2016-01-13	70.29	72.77	73.24	70.22	12.48	-0.0329	BABA
2016-01-14	72.25	70.29	72.72	68.27	17.72	0.0279	BABA
2016-01-15	69.59	68.7	71	67.54	20.72	-0.0368	BABA
2016-01-19	70.13	71.94	72.31	69.81	17.42	0.0078	BABA
2016-01-20	68.71	68.03	69.11	65.34	19.46	-0.0202	BABA
2016-01-21	70.72	68.78	71.65	67.14	16.58	0.0293	BABA
2016-01-22	70.37	72.51	73.34	69.89	15.83	-0.0049	BABA
2016-01-25	69.72	70.8	70.8	69.02	14.78	-0.0092	BABA
2016-01-26	69.77	69.01	70.19	68.88	11.47	0.0007	BABA
2016-01-27	69.54	69.96	71.42	68.75	18.26	-0.0033	BABA
2016-01-28	66.92	72.55	73.15	66.67	33.17	-0.0377	BABA
2016-01-29	67.03	67.98	68.93	65.4	25.59	0.0016	BABA
2016-02-01	67.03	66.5	67.7	65.35	16.21	0	BABA
2016-02-02	65.09	67.05	67.74	64.66	19.15	-0.0289	BABA
2016-02-03	63.44	65.6	65.73	60.87	31.92	-0.0253	BABA
2016-02-04	64.86	64.33	65.72	63.1	22.91	0.0224	BABA
2016-02-05	62.64	64.71	64.86	62.18	12.84	-0.0342	BABA
2016-02-08	61.1	60.9	62.05	60.45	16.16	-0.0246	BABA
2016-02-09	61.39	60.11	62.22	59.25	12.74	0.0047	BABA
2016-02-10	61.78	61.9	63.09	60.87	9	0.0064	BABA
2016-02-11	60.57	60.25	61.63	59.85	15.01	-0.0196	BABA
2016-02-12	60.89	61.27	62.78	60.28	13.67	0.0053	BABA
2016-02-16	66.29	64.42	66.89	64.04	21.74	0.0887	BABA
2016-02-17	66.38	67.17	67.39	65.68	14.46	0.0014	BABA
2016-02-18	66.52	67	68.5	66.23	14.55	0.0021	BABA
2016-02-19	67.28	66.8	67.75	66.09	12.33	0.0114	BABA
2016-02-22	68.84	68.3	69.53	67.98	13.41	0.0232	BABA
2016-02-23	66.97	68.5	68.66	66.47	12.93	-0.0272	BABA
2016-02-24	67.23	66.17	67.69	65.21	10.78	0.0039	BABA
2016-02-25	66.66	65.67	66.72	64.66	14.69	-0.0085	BABA
2016-02-26	66.91	68.09	68.83	66.86	12.08	0.0038	BABA
2016-02-29	68.81	67.64	70.58	67.56	17.98	0.0284	BABA
2016-03-01	70.86	70.02	71.84	69.86	14.01	0.0298	BABA
2016-03-02	71.25	72.04	72.04	70.75	10.5	0.0055	BABA
2016-03-03	71.02	71.31	72.59	70.46	11.6	-0.0032	BABA
2016-03-04	72.22	70.96	72.96	70.72	10.76	0.0169	BABA
2016-03-07	72.89	72.2	73.98	72	11.24	0.0093	BABA
2016-03-08	71.07	72.4	72.65	70.96	8.67	-0.025	BABA
2016-03-09	72.43	71.59	72.61	70.68	7.28	0.0191	BABA
2016-03-10	71.97	72.5	73.05	70.61	11.25	-0.0064	BABA
2016-03-11	74.01	72.58	74.01	72.22	11.22	0.0283	BABA
2016-03-14	73.35	74.01	74.42	72.89	11.07	-0.0089	BABA
2016-03-15	72.23	72.62	72.84	71.75	8.37	-0.0153	BABA
2016-03-16	73.5	72.01	73.66	71.86	7.7	0.0176	BABA
2016-03-17	74.25	73.76	74.37	73.51	9.42	0.0102	BABA
2016-03-18	76.25	74.97	76.3	74.71	13.35	0.0269	BABA
2016-03-21	78.11	77.09	79.68	76.94	15.49	0.0244	BABA
2016-03-22	78.18	77	78.55	76.91	9.15	0.0009	BABA
2016-03-23	76.56	78.16	78.98	76.15	10.81	-0.0207	BABA
2016-03-24	75.86	75.15	76.15	73.53	8.83	-0.0091	BABA
2016-03-28	76.48	76.45	76.89	74.9	6.08	0.0082	BABA
2016-03-29	78.08	75.6	78.24	75.57	12.54	0.0209	BABA
2016-03-30	78.86	79.01	79.55	78.54	10.7	0.01	BABA
2016-03-31	79.03	78.5	79.84	78.41	11.32	0.0022	BABA
2016-04-01	78.73	78.24	79.02	78.2	9.26	-0.0038	BABA
2016-04-04	79.08	78.33	79.55	78.32	9.82	0.0044	BABA
2016-04-05	77.32	78.2	78.3	76.91	9.6	-0.0223	BABA
2016-04-06	78.68	77.3	79.15	77.19	9.07	0.0176	BABA
2016-04-07	77.61	77.6	78.6	77.18	10.94	-0.0136	BABA
2016-04-08	77.47	78.27	78.76	76.62	8.4	-0.0018	BABA
2016-04-11	77.71	78.07	78.59	77.43	7.9	0.0031	BABA
2016-04-12	77.86	78	78.24	76.87	7.12	0.0019	BABA
2016-04-13	79.64	78.74	79.72	78.5	14.15	0.0229	BABA
2016-04-14	79.61	79.31	79.86	78.36	12.61	-0.0004	BABA
2016-04-15	78.97	79.45	79.75	78.46	11.71	-0.008	BABA
2016-04-18	79.01	78.52	79.12	77.71	7.77	0.0005	BABA
2016-04-19	79.46	79.2	80.48	78.47	14.74	0.0057	BABA
2016-04-20	81.21	79	81.73	78.99	14.91	0.022	BABA
2016-04-21	80.78	81.08	81.78	80.2	8.82	-0.0053	BABA
2016-04-22	79.89	80.12	85.89	79.16	8.65	-0.011	BABA
2016-04-25	78.84	79.8	79.84	78.68	9.21	-0.0131	BABA
2016-04-26	78.61	78.85	79.56	77.8	9.63	-0.0029	BABA
2016-04-27	77.65	78.3	78.62	76.57	11.49	-0.0122	BABA
2016-04-28	76.4	77.65	77.9	76.09	9.96	-0.0161	BABA
2016-04-29	76.94	76.81	77.28	75.66	10.12	0.0071	BABA
2016-05-02	76.61	76.89	77	75.94	7.72	-0.0043	BABA
2016-05-03	75.91	75.96	76.27	75.42	8.02	-0.0091	BABA
2016-05-04	75.82	75.64	75.91	75.01	14.33	-0.0012	BABA
2016-05-05	78.83	79.52	79.94	78.1	27.95	0.0397	BABA
2016-05-06	79.2	78.35	79.72	78.25	12.86	0.0047	BABA
2016-05-09	79.41	78.94	79.98	78.89	11.8	0.0027	BABA
2016-05-10	79.72	79.79	79.98	79.15	9.32	0.0039	BABA
2016-05-11	79.8	79.43	80.48	79.41	11.07	0.001	BABA
2016-05-12	79.16	80.01	80.45	78.32	8.79	-0.008	BABA
2016-05-13	77.16	78.83	79.16	76.97	10.08	-0.0253	BABA
2016-05-16	79.29	77.86	79.93	77.59	11.66	0.0276	BABA
2016-05-17	79.35	79.83	80.2	79.31	10.97	0.0008	BABA
2016-05-18	79.03	78.71	80	78.47	9.09	-0.004	BABA
2016-05-19	78.32	78.65	79.26	77.6	8.32	-0.009	BABA
2016-05-20	78.79	79.07	79.45	78.35	11.04	0.006	BABA
2016-05-23	79	78.95	79.5	78.6	7.19	0.0027	BABA
2016-05-24	81.12	79.17	81.31	79.07	16.71	0.0268	BABA
2016-05-25	75.59	78.53	79.2	74.12	49.69	-0.0682	BABA
2016-05-26	78.35	76.99	78.86	76.8	26.97	0.0365	BABA
2016-05-27	80.97	78.49	81	78.39	24.55	0.0334	BABA
2016-05-31	82	81	82.03	80.2	78.86	0.0127	BABA
2016-06-01	76.69	79.15	80.14	76.55	62.53	-0.0648	BABA
2016-06-02	77.3	76.65	77.75	76.56	45.38	0.008	BABA
2016-06-03	76.62	77.24	77.8	75.71	23.69	-0.0088	BABA
2016-06-06	78.06	77.11	78.33	76.7	19.17	0.0188	BABA
2016-06-07	77.84	78.19	78.37	77.32	12.88	-0.0028	BABA
2016-06-08	77.64	78	78.53	77.38	11.61	-0.0026	BABA
2016-06-09	77.56	77.39	78.07	76.78	8.99	-0.001	BABA
2016-06-10	75.92	76.43	77.05	75.76	10.42	-0.0211	BABA
2016-06-13	75.45	75.25	76.45	74.85	11.3	-0.0062	BABA
2016-06-14	77.77	76.89	78.45	76.75	22.36	0.0307	BABA
2016-06-15	78.39	78.31	78.77	77.51	14.73	0.008	BABA
2016-06-16	78.27	77.84	78.4	76.2	13.57	-0.0015	BABA
2016-06-17	77	78.45	78.45	76.48	15.58	-0.0162	BABA
2016-06-20	78.15	77.9	78.79	77.84	9.63	0.0149	BABA
2016-06-21	78.62	78.75	79.08	78.4	8.88	0.006	BABA
2016-06-22	78.73	79.04	79.12	78.21	8.17	0.0014	BABA
2016-06-23	79.14	79.16	79.46	78.55	8.28	0.0052	BABA
2016-06-24	76.29	76.83	77.5	75.43	18.22	-0.036	BABA
2016-06-27	74.23	75.8	76.29	73.3	15.25	-0.027	BABA
2016-06-28	76.28	75.5	76.6	75.5	11.27	0.0276	BABA
2016-06-29	78.04	76.98	78.48	76.9	11.46	0.0231	BABA
2016-06-30	79.53	78.31	79.76	78.28	12.49	0.0191	BABA
2016-07-01	79.65	79.12	80.05	79.12	7.27	0.0015	BABA
2016-07-05	78.97	79.04	79.55	78.37	6.85	-0.0085	BABA
2016-07-06	78.64	78.47	78.82	77.68	7.74	-0.0042	BABA
2016-07-07	79.35	79	79.49	78.71	6.82	0.009	BABA
2016-07-08	78.99	78.44	79.35	77.8	14.03	-0.0045	BABA
2016-07-11	81.46	79.33	81.9	79.24	17.42	0.0313	BABA
2016-07-12	81.74	81.79	82.88	81.51	15.29	0.0034	BABA
2016-07-13	80.57	81.83	81.88	80.37	10.74	-0.0143	BABA
2016-07-14	81.74	81.18	82.24	80.86	9.36	0.0145	BABA
2016-07-15	81.25	81.78	82.49	80.97	8.92	-0.006	BABA
2016-07-18	82.65	80.6	82.79	80.6	12.11	0.0172	BABA
2016-07-19	82.77	82.48	83.69	82.05	9.8	0.0015	BABA
2016-07-20	84.42	83.27	84.7	83.23	13.99	0.0199	BABA
2016-07-21	84.18	84.71	85	83.66	10.19	-0.0028	BABA
2016-07-22	84.49	84	84.5	83.81	5.99	0.0037	BABA
2016-07-25	83.19	84.47	84.79	82.61	13.19	-0.0154	BABA
2016-07-26	83.59	82.86	83.63	82.63	7.71	0.0048	BABA
2016-07-27	83.1	83.6	83.64	83	11.63	-0.0059	BABA
2016-07-28	83.12	83.46	83.49	82.12	7.48	0.0002	BABA
2016-07-29	82.48	83.37	83.42	81.94	8.71	-0.0077	BABA
2016-08-01	84.34	82.79	84.8	82.59	13.4	0.0226	BABA
2016-08-02	83.8	84.34	84.34	82.91	7.69	-0.0064	BABA
2016-08-03	83.67	83.3	83.84	83.17	5.37	-0.0016	BABA
2016-08-04	84.75	83.75	84.98	83.69	10.73	0.0129	BABA
2016-08-05	84.59	85.01	85.08	84.44	9.4	-0.0019	BABA
2016-08-08	85	84.99	85.02	84.3	11.53	0.0048	BABA
2016-08-09	85.24	85.05	85.63	84.8	15.35	0.0028	BABA
2016-08-10	87.33	86.01	87.73	86.01	28.2	0.0245	BABA
2016-08-11	91.77	92.14	92.8	91.26	54.17	0.0508	BABA
2016-08-12	98.25	92.98	98.35	92.91	71.97	0.0706	BABA
2016-08-15	97.17	98.28	98.86	96.82	33.81	-0.011	BABA
2016-08-16	96.66	96.15	97.15	95.05	27.51	-0.0052	BABA
2016-08-17	97	96.17	97.25	96.05	14.98	0.0035	BABA
2016-08-18	97	97.25	97.94	96.62	15.01	0	BABA
2016-08-19	96.86	96.91	97.24	96.34	14.27	-0.0014	BABA
2016-08-22	95.65	96.47	96.63	94.75	16.22	-0.0125	BABA
2016-08-23	95.79	95.59	96.48	95.41	9.65	0.0015	BABA
2016-08-24	93.88	95.68	96.3	93.56	12.73	-0.0199	BABA
2016-08-25	93.94	93.75	94.69	93.12	13.04	0.0006	BABA
2016-08-26	95.06	94.15	95.45	94.08	14.13	0.0119	BABA
2016-08-29	94.88	94.6	95.16	94.21	8.82	-0.0019	BABA
2016-08-30	96	95.35	96.68	95.17	13.99	0.0118	BABA
2016-08-31	97.19	96.14	97.2	96.01	28.62	0.0124	BABA
2016-09-01	97.42	97.3	98	97.01	13.39	0.0024	BABA
2016-09-02	99.25	97.97	99.67	97.97	17.48	0.0188	BABA
2016-09-06	103.78	100.45	104.3	100.45	32.8	0.0456	BABA
2016-09-07	102.32	103.84	104	102.26	15.76	-0.0141	BABA
2016-09-08	102.57	101.93	103.78	101.63	15.48	0.0024	BABA
2016-09-09	99.62	101.8	102.21	99.05	21.25	-0.0288	BABA
2016-09-12	100.8	97.38	101.38	97	17.32	0.0118	BABA
2016-09-13	100.28	100.38	101.49	98.84	20	-0.0052	BABA
2016-09-14	102.4	100.08	102.59	100.02	19.6	0.0211	BABA
2016-09-15	104.45	102.62	104.48	102.53	20.84	0.02	BABA
2016-09-16	104.64	104	105.39	103.86	20.36	0.0018	BABA
2016-09-19	103.03	105.16	105.5	102.19	15.23	-0.0154	BABA
2016-09-20	101.45	102.94	103.73	100.93	12.86	-0.0153	BABA
2016-09-21	106	102.46	106.19	102.21	23	0.0448	BABA
2016-09-22	109.36	107.57	109.76	107.48	35.63	0.0317	BABA
2016-09-23	107.71	108.25	108.4	106.71	23.08	-0.0151	BABA
2016-09-26	105.89	106.52	107.06	105.3	16.81	-0.0169	BABA
2016-09-27	108.26	106.52	108.49	106.37	17.56	0.0224	BABA
2016-09-28	108.75	108.44	109.87	107.16	16.37	0.0045	BABA
2016-09-29	105.55	106.51	106.69	104.57	30.24	-0.0294	BABA
2016-09-30	105.79	106.5	107.1	105.79	15.58	0.0023	BABA
2016-10-03	105.38	105.45	106.29	104.98	10.85	-0.0039	BABA
2016-10-04	105.45	105.93	106.23	105.05	11.07	0.0007	BABA
2016-10-05	106.96	105.87	107.45	105.66	13.18	0.0143	BABA
2016-10-06	107.08	107.3	107.51	106.19	9.89	0.0011	BABA
2016-10-07	106	106.89	107.55	105.56	8.95	-0.0101	BABA
2016-10-10	108.41	106.79	109	106.56	11.52	0.0227	BABA
2016-10-11	105.23	107.89	107.97	104.75	14.92	-0.0293	BABA
2016-10-12	103.62	105.05	105.11	101.82	18.44	-0.0153	BABA
2016-10-13	102.15	102.06	102.55	99	22.39	-0.0142	BABA
2016-10-14	101.85	104.27	104.7	101.03	12.79	-0.0029	BABA
2016-10-17	102.84	101.5	103.47	101.27	10.35	0.0097	BABA
2016-10-18	103.34	104.47	104.99	103.31	11.11	0.0049	BABA
2016-10-19	103.93	104.33	104.8	103.65	8.92	0.0057	BABA
2016-10-20	103.85	104.2	104.74	103.57	7.11	-0.0008	BABA
2016-10-21	103.94	103.7	103.94	102.75	8.07	0.0009	BABA
2016-10-24	104.5	104.98	105.3	103.55	10.9	0.0054	BABA
2016-10-25	104.22	104.86	105.2	104.02	8.99	-0.0027	BABA
2016-10-26	102.78	103.68	104	102.7	7.58	-0.0138	BABA
2016-10-27	102.38	103.38	104.11	101.85	8.81	-0.0039	BABA
2016-10-28	101.93	102.35	103.05	101.55	8.48	-0.0044	BABA
2016-10-31	101.69	102.65	103.21	101.42	15.84	-0.0024	BABA
2016-11-01	101.15	100.43	101.24	99.21	21.29	-0.0053	BABA
2016-11-02	98.51	103.85	104.1	97.3	37.07	-0.0261	BABA
2016-11-03	97.75	98.04	99.3	96.46	17.41	-0.0077	BABA
2016-11-04	97.57	96.9	98.79	96.67	9.05	-0.0018	BABA
2016-11-07	99.35	100.07	100.62	99.16	11.2	0.0182	BABA
2016-11-08	99.85	99.39	99.99	98.36	8.09	0.005	BABA
2016-11-09	96.67	97.38	98.58	95.8	20.95	-0.0318	BABA
2016-11-10	94.34	98.34	98.5	92.22	27.35	-0.0241	BABA
2016-11-11	92.99	93.86	94.09	91.1	23.73	-0.0143	BABA
2016-11-14	89.77	92.45	92.54	87.88	27.36	-0.0346	BABA
2016-11-15	91	91	93.49	90.75	16.72	0.0137	BABA
2016-11-16	92.86	91.39	93.68	91.33	14.08	0.0204	BABA
2016-11-17	94.07	94.71	94.98	93.64	10.38	0.013	BABA
2016-11-18	93.39	94.85	95.3	92.67	10.03	-0.0072	BABA
2016-11-21	93.41	94.05	94.66	93	8.96	0.0002	BABA
2016-11-22	93.21	94.24	94.42	93.16	10.4	-0.0021	BABA
2016-11-23	93.03	92.53	93.4	91.45	11.74	-0.0019	BABA
2016-11-25	93.01	93.55	93.75	92.77	4.87	-0.0002	BABA
2016-11-28	93.76	93.02	95.74	93	14.34	0.0081	BABA
2016-11-29	94.99	93.67	96.06	93.39	14.15	0.0131	BABA
2016-11-30	94.02	95.28	95.48	93.3	11.45	-0.0102	BABA
2016-12-01	89.86	94	94.06	89.18	24.03	-0.0442	BABA
2016-12-02	90.48	90.38	91.74	89.95	11.72	0.0069	BABA
2016-12-05	90.99	90.05	91.4	89.57	8.9	0.0056	BABA
2016-12-06	90.4	91.56	91.93	89.96	7.79	-0.0065	BABA
2016-12-07	91.07	90.52	91.65	89.5	13.24	0.0074	BABA
2016-12-08	92.31	91.8	93.08	91.03	10.92	0.0136	BABA
2016-12-09	93.28	92.51	93.64	92.28	9.18	0.0105	BABA
2016-12-12	92.47	92.05	92.89	91.7	9.36	-0.0087	BABA
[truncated: 1,773 more rows]
